# Supplementary material for: Corporate governance data of 6 Asian economies (2010–2017)
Source: Data Brief. 2018 Jul 27;20:53–6. doi: 10.1016/j.dib.2018.07.048 (PMC6083005; doi:10.1016/j.dib.2018.07.048)
Supplement: Supplementary file 2 — Supplementary material [file mmc2.xlsx]

## Sheet: Sheet1
Ticker_Id	Indx_Members	Country	Year	Board size	Board independence	CEO duality	Board meeting attendance	Independence of audit committee	Auditor ratification	Independence of compensation committee	Independence of nomination committee	Shareholder approved poison pill	Dual class unequal voting rights of common shares	Staggered board	Diversity of board	Board duration	Corporate governance score	LogAsset	CAPEXByAsset	CashByAsset	DebtByAsset	PPNEByAsset	RNDByAsset
600000 CH	600000 CH Equity	China	2010	1	0	1	1	0	0	0	0	0	0	1	1	0	5	14.6001	-0.000720332	0.133817	0.176164	0.00351668	NA
600008 CH	600008 CH Equity	China	2010	1	0	1	1	0	0	0	0	0	0	1	1	1	6	9.73157	-0.0547585	0.120913	0.308104	0.284966	0
600009 CH	600009 CH Equity	China	2010	1	0	1	1	1	0	0	0	0	0	1	1	1	7	9.77006	-0.0297856	0.0805092	0.141943	0.765993	0
600010 CH	600010 CH Equity	China	2010	1	0	1	1	0	0	0	0	0	0	1	1	0	5	10.655	-0.0479158	0.0496235	0.394964	0.489334	0.000115883
600015 CH	600015 CH Equity	China	2010	1	0	1	1	0	0	0	0	0	0	1	1	0	5	13.855	-0.00245308	0.135931	0.210002	0.00567246	NA
600016 CH	600016 CH Equity	China	2010	1	1	1	1	1	0	1	1	0	0	1	1	1	10	14.4164	-0.00227719	0.215106	0.149245	0.00483019	NA
600018 CH	600018 CH Equity	China	2010	1	0	1	1	1	0	0	1	0	0	1	0	0	6	11.0958	-0.046971	0.104652	0.196106	0.505062	0
600019 CH	600019 CH Equity	China	2010	1	0	1	1	1	0	1	0	0	0	1	1	0	7	12.2833	-0.0613074	0.0365071	0.289131	0.6298	0
600021 CH	600021 CH Equity	China	2010	1	0	1	1	1	0	1	0	0	0	1	1	1	8	10.3753	-0.0686719	0.0638992	0.451496	0.656299	0
600023 CH	600023 CH Equity	China	2010	1	0	0	0	0	0	0	0	0	0	0	0	0	1	11.271	-0.0809278	0.0927828	0.423235	0.619768	0
600025 CH	600025 CH Equity	China	2010	NA	NA	NA	NA	NA	NA	NA	NA	NA	NA	NA	NA	NA	NA	11.1995	-0.179377	0.00774154	0.611177	0.968335	NA
600028 CH	600028 CH Equity	China	2010	1	1	1	1	1	1	1	0	0	0	1	0	1	9	13.8113	-0.11424	0.0182161	0.210784	0.653354	0.00485529
600029 CH	600029 CH Equity	China	2010	1	1	1	1	1	1	0	1	0	0	1	0	0	8	11.6203	-0.120977	0.0934477	0.499663	0.826568	0
600030 CH	600030 CH Equity	China	2010	1	1	1	1	1	0	0	0	0	0	1	1	0	7	11.9394	-0.00578969	0.51747	0.055682	0.0162592	0
600031 CH	600031 CH Equity	China	2010	1	0	1	0	0	0	0	0	0	0	1	1	0	4	10.3562	-0.140728	0.189825	0.31809	0.334365	0.0222697
600036 CH	600036 CH Equity	China	2010	1	1	1	1	1	0	1	1	0	0	1	1	1	10	14.692	-0.00227471	0.134824	0.130465	0.00805034	NA
600048 CH	600048 CH Equity	China	2010	1	0	1	1	0	0	0	0	0	0	1	1	1	6	11.9338	-0.000436164	0.12552	0.384977	0.0299521	0
600050 CH	600050 CH Equity	China	2010	1	0	1	1	0	0	0	0	0	0	1	0	0	4	13.0027	-0.176026	0.0515624	0.215492	0.852858	0
600060 CH	600060 CH Equity	China	2010	1	0	1	0	0	0	0	0	0	0	1	1	0	4	9.43301	-0.0193962	0.195045	0.0395685	0.0932443	0
600061 CH	600061 CH Equity	China	2010	1	1	1	1	0	0	0	0	0	0	1	1	1	7	6.86119	-0.043587	0.132323	0.145259	0.301296	0.00330923
600066 CH	600066 CH Equity	China	2010	1	0	1	1	0	0	0	0	0	0	1	1	0	5	8.87622	-0.129377	0.132634	0.26242	0.189274	0.0310562
600068 CH	600068 CH Equity	China	2010	1	0	1	1	1	0	0	0	0	0	1	0	0	5	10.9071	-0.061654	0.105393	0.416517	0.198951	0
600079 CH	600079 CH Equity	China	2010	1	0	1	1	0	0	0	0	0	0	1	1	1	6	8.34955	-0.0703336	0.110309	0.226791	0.215392	0.0123054
600085 CH	600085 CH Equity	China	2010	1	0	1	0	0	0	0	0	0	0	1	1	1	5	8.71628	-0.0184607	0.329503	0.0284932	0.166776	0.00400473
600089 CH	600089 CH Equity	China	2010	1	0	1	1	0	0	0	0	0	0	1	1	1	6	10.0697	-0.0917401	0.273991	0.169465	0.339756	0.00904503
600100 CH	600100 CH Equity	China	2010	1	0	1	0	0	0	0	0	0	0	1	1	1	5	10.1212	-0.0552906	0.200961	0.293997	0.181104	0.00156133
600104 CH	600104 CH Equity	China	2010	1	0	1	1	0	0	0	0	0	0	1	0	1	5	12.5604	-0.0363672	0.212457	0.156565	0.157269	0.0139299
600109 CH	600109 CH Equity	China	2010	1	0	1	1	1	0	0	0	0	0	1	0	1	6	9.30839	-0.00351019	0.782933	0	0.00421883	0
600111 CH	600111 CH Equity	China	2010	1	1	1	1	0	0	0	0	0	0	1	0	1	6	9.08132	-0.02356	0.17795	0.336273	0.267775	0.00302226
600115 CH	600115 CH Equity	China	2010	1	0	1	1	1	1	0	1	0	0	1	0	1	8	11.5457	-0.0631251	0.0297892	0.559101	0.679627	0
600118 CH	600118 CH Equity	China	2010	1	0	1	1	0	0	0	0	0	0	1	1	1	6	8.29972	-0.0378728	0.492142	0.0162544	0.0738017	0
600153 CH	600153 CH Equity	China	2010	1	0	1	1	1	0	0	0	0	0	1	1	1	7	10.6282	-0.0180783	0.0492572	0.463156	0.0777489	0
600155 CH	600155 CH Equity	China	2010	1	0	0	0	0	0	0	0	0	0	0	0	0	1	6.74171	-0.0626038	0.093386	3.23098	0.714771	0
600158 CH	600158 CH Equity	China	2010	1	0	0	1	0	0	0	0	0	0	1	0	0	3	8.20493	-0.00243506	0.264618	0.109868	0.075279	0
600177 CH	600177 CH Equity	China	2010	1	0	1	1	1	0	1	1	0	0	1	0	1	8	10.7844	-0.0170934	0.090048	0.380781	0.104049	0.00180488
600196 CH	600196 CH Equity	China	2010	1	0	1	1	0	0	0	0	0	0	1	0	1	5	9.73109	-0.0201491	0.185364	0.278556	0.118189	0.00712061
600208 CH	600208 CH Equity	China	2010	1	0	1	1	0	0	0	0	0	0	1	1	1	6	10.256	-0.00126433	0.141673	0.386486	0.0224724	0
600219 CH	600219 CH Equity	China	2010	1	0	1	1	0	0	1	0	0	0	1	1	1	7	9.84965	-0.0715743	0.192476	0.0739053	0.603202	0
600266 CH	600266 CH Equity	China	2010	1	1	1	1	1	0	0	0	0	0	1	1	1	8	9.7954	-0.00221497	0.142849	0.223765	0.023827	0
600271 CH	600271 CH Equity	China	2010	1	0	0	1	0	0	0	0	0	0	1	0	1	4	8.77943	-0.0324547	0.576282	0.0218515	0.131567	0.00847087
600276 CH	600276 CH Equity	China	2010	1	0	1	1	0	0	0	0	0	0	1	1	1	6	8.26761	-0.073603	0.255427	0.00513395	0.208734	0
600291 CH	600291 CH Equity	China	2010	NA	NA	NA	NA	NA	NA	NA	NA	NA	NA	NA	NA	NA	NA	NA	NA	NA	NA	NA	NA
600297 CH	600297 CH Equity	China	2010	1	0	0	0	0	0	0	0	0	0	0	0	0	1	7.45036	-0.073673	0.168001	0.390894	0.332669	NA
600298 CH	600298 CH Equity	China	2010	NA	NA	NA	NA	NA	NA	NA	NA	NA	NA	NA	NA	NA	NA	7.98402	-0.110008	0.057061	0.362161	0.635495	NA
600309 CH	600309 CH Equity	China	2010	1	0	1	1	1	0	0	0	0	0	1	1	0	6	9.4683	-0.100385	0.0693753	0.387575	0.586961	0
600332 CH	600332 CH Equity	China	2010	1	1	1	1	1	0	1	1	0	0	1	0	1	9	8.40691	-0.0185809	0.155508	0.0257251	0.257501	0.0159935
600340 CH	600340 CH Equity	China	2010	1	0	1	1	0	0	0	0	0	0	1	0	0	4	9.67585	-0.0024402	0.172789	0.147633	0.0187433	0
600362 CH	600362 CH Equity	China	2010	1	0	0	1	1	1	1	0	0	0	1	1	1	8	10.9123	-0.0468017	0.0704601	0.177531	0.329416	0
600373 CH	600373 CH Equity	China	2010	NA	NA	NA	NA	NA	NA	NA	NA	NA	NA	NA	NA	NA	NA	8.53516	-0.0394808	0.120937	0.106167	0.38887	0
600383 CH	600383 CH Equity	China	2010	1	0	1	1	1	0	1	0	0	0	1	1	0	7	11.1957	-0.000544026	0.17692	0.333726	0.019617	0
600406 CH	600406 CH Equity	China	2010	1	0	1	1	0	0	0	0	0	0	1	0	1	5	8.4791	-0.0159492	0.31454	0.0354142	0.0758739	0.00238762
600435 CH	600435 CH Equity	China	2010	1	0	1	1	1	0	1	0	0	0	1	1	1	8	8.21978	-0.0301645	0.129305	0.144149	0.261244	NA
600436 CH	600436 CH Equity	China	2010	1	0	1	1	0	0	0	0	0	0	1	1	1	6	7.27713	-0.0268833	0.155172	0.0883798	0.159623	0.00593952
600438 CH	600438 CH Equity	China	2010	NA	NA	NA	NA	NA	NA	NA	NA	NA	NA	NA	NA	NA	NA	8.21144	-0.0829965	0.0718831	0.409092	0.529891	0.0124031
600466 CH	600466 CH Equity	China	2010	1	0	0	0	0	0	0	0	0	0	0	0	0	1	6.36383	-0.0341384	0.116547	0.0119731	0.461685	0.0058977
600482 CH	600482 CH Equity	China	2010	1	0	0	0	0	0	0	0	0	0	0	0	0	1	8.00749	-0.0279208	0.0982168	0.381238	0.355371	0.00507092
600489 CH	600489 CH Equity	China	2010	1	0	1	1	0	0	0	0	0	0	1	0	1	5	9.64395	-0.111326	0.0770751	0.284707	0.406525	0.000803042
600497 CH	600497 CH Equity	China	2010	1	0	1	1	0	0	0	0	0	0	1	0	1	5	9.33128	-0.172483	0.0956647	0.391312	0.515755	0.000114342
600503 CH	600503 CH Equity	China	2010	1	0	0	0	0	0	0	0	0	0	0	0	0	1	8.90569	-0.000283872	0.163182	0.442854	0.000630012	0
600516 CH	600516 CH Equity	China	2010	1	0	1	1	0	0	0	0	0	0	1	0	0	4	8.74273	-0.038493	0.167284	0.373013	0.311305	0.000962743
600518 CH	600518 CH Equity	China	2010	1	0	0	0	0	0	0	0	0	0	0	0	0	1	9.01289	-0.0935681	0.336212	0.347791	0.382775	0.00149423
600519 CH	600519 CH Equity	China	2010	1	0	1	1	1	0	0	0	0	0	1	1	1	7	10.1499	-0.0676857	0.503697	0	0.192417	0.000853709
600522 CH	600522 CH Equity	China	2010	1	0	0	0	0	0	0	0	0	0	0	0	0	1	8.46269	-0.120801	0.108922	0.321024	0.26585	0.00548771
600528 CH	600528 CH Equity	China	2010	1	0	1	0	1	0	0	0	0	0	1	0	1	5	10.3711	-0.0217198	0.0646192	0.290375	0.075785	0
600535 CH	600535 CH Equity	China	2010	1	0	1	1	0	0	0	0	0	0	1	1	1	6	8.60387	-0.0304676	0.2373	0.289576	0.285986	0.0010413
600547 CH	600547 CH Equity	China	2010	1	0	1	1	0	0	0	0	0	0	1	0	0	4	9.16773	-0.102479	0.0710571	0.329966	0.471206	0
600549 CH	600549 CH Equity	China	2010	1	0	1	1	0	0	0	0	0	0	1	0	1	5	9.39036	-0.0432032	0.0614773	0.178938	0.247043	0.00593064
600570 CH	600570 CH Equity	China	2010	1	0	1	1	0	0	0	0	0	0	1	1	1	6	7.37694	-0.00743382	0.243641	0.111435	0.0814018	0.0227523
600585 CH	600585 CH Equity	China	2010	1	0	1	1	1	1	1	1	0	0	1	0	1	9	11.0089	-0.148095	0.044517	0.237068	0.681023	0
600588 CH	600588 CH Equity	China	2010	NA	NA	NA	NA	NA	NA	NA	NA	NA	NA	NA	NA	NA	NA	8.46925	-0.0717514	0.292023	0.073438	0.253461	NA
600598 CH	600598 CH Equity	China	2010	1	0	1	1	0	0	0	0	0	0	1	0	0	4	9.79961	-0.0356901	0.0733957	0.445821	0.337883	0
600606 CH	600606 CH Equity	China	2010	1	1	1	1	0	0	0	0	0	0	1	1	1	7	8.40414	-0.0110444	0.15979	0.470254	0.117619	0
600637 CH	600637 CH Equity	China	2010	1	0	1	1	1	0	0	0	0	0	1	1	0	6	7.58239	-0.0374979	0.340866	0.0025467	0.0777005	0
600643 CH	600643 CH Equity	China	2010	1	0	1	1	1	0	0	0	0	0	1	0	0	5	7.514	-0.00256199	0.196912	0.161983	0.0662151	0
600649 CH	600649 CH Equity	China	2010	1	0	1	1	0	0	0	0	0	0	1	1	1	6	10.1691	-0.0233357	0.111442	0.363302	0.0538567	0
600660 CH	600660 CH Equity	China	2010	1	0	1	1	0	0	0	0	0	0	1	1	1	6	9.26549	-0.101627	0.0145487	0.330252	0.600287	0.0146848
600688 CH	600688 CH Equity	China	2010	1	0	1	1	1	0	0	0	0	0	1	0	0	5	10.2646	-0.0472809	0.00348845	0.159262	0.543043	0.00202951
600690 CH	600690 CH Equity	China	2010	1	0	1	1	0	0	0	0	0	0	1	1	1	6	10.3681	-0.0410598	0.328175	0.180686	0.159421	0
600699 CH	600699 CH Equity	China	2010	1	0	0	0	0	0	0	0	0	0	0	0	0	1	7.02494	-0.137062	0.11364	0.191068	0.401672	0
600703 CH	600703 CH Equity	China	2010	1	0	1	1	1	0	0	0	0	0	1	1	0	6	8.70262	-0.473688	0.315853	0.0659068	0.546579	0.000691609
600704 CH	600704 CH Equity	China	2010	1	0	1	1	0	0	0	0	0	0	1	1	1	6	9.83047	-0.0195726	0.132841	0.401374	0.0918284	0
600705 CH	600705 CH Equity	China	2010	1	0	0	0	0	0	0	0	0	0	0	0	0	1	7.20885	-2.65662e-06	0.891859	0	0.0161903	0
600715 CH	600715 CH Equity	China	2010	NA	NA	NA	NA	NA	NA	NA	NA	NA	NA	NA	NA	NA	NA	5.30486	-0.00011146	0.0957977	0.144054	0.426056	0
600737 CH	600737 CH Equity	China	2010	1	0	1	1	1	0	0	0	0	0	1	0	1	6	9.04008	-0.025934	0.0224984	0.505825	0.416232	0.000187644
600739 CH	600739 CH Equity	China	2010	1	0	1	1	0	0	0	0	0	0	1	0	0	4	9.23354	-0.0821468	0.0456597	0.12214	0.196351	0
600741 CH	600741 CH Equity	China	2010	1	0	1	1	0	0	0	0	0	0	1	0	0	4	10.5112	-0.0403237	0.276912	0.069823	0.137152	0.0180749
600760 CH	600760 CH Equity	China	2010	NA	NA	NA	NA	NA	NA	NA	NA	NA	NA	NA	NA	NA	NA	8.07731	-0.11047	0.111028	0.306513	0.469128	0.00481165
600795 CH	600795 CH Equity	China	2010	1	0	1	1	0	0	0	0	0	0	1	0	0	4	11.9431	-0.171081	0.0081691	0.626113	0.826233	0
600804 CH	600804 CH Equity	China	2010	1	0	1	1	1	0	0	0	0	0	1	1	0	6	8.36916	-0.0983784	0.312299	0.0695731	0.255799	0.00189561
600809 CH	600809 CH Equity	China	2010	1	0	1	1	1	0	1	0	0	0	1	0	1	7	8.14781	-0.0536431	0.307841	0.0249724	0.163301	0.00167851
600816 CH	600816 CH Equity	China	2010	1	0	0	1	0	0	0	0	0	0	1	1	0	4	6.53466	-0.00650603	0.375523	0.0435666	0.0123882	0
600827 CH	600827 CH Equity	China	2010	1	0	1	1	0	0	0	0	0	0	1	0	1	5	10.4918	-0.0362234	0.322518	0.0955058	0.395095	0
600837 CH	600837 CH Equity	China	2010	1	0	1	1	1	0	1	1	0	0	1	0	0	7	11.6563	-0.00319586	0.503039	0.0253205	0.0105595	0
600867 CH	600867 CH Equity	China	2010	NA	NA	NA	NA	NA	NA	NA	NA	NA	NA	NA	NA	NA	NA	7.68998	-0.0332316	0.0287129	0.151202	0.536082	0
600884 CH	600884 CH Equity	China	2010	NA	NA	NA	NA	NA	NA	NA	NA	NA	NA	NA	NA	NA	NA	8.8331	-0.0327221	0.10811	0.275453	0.191231	0.0085714
600886 CH	600886 CH Equity	China	2010	1	0	1	1	0	0	0	0	0	0	1	1	1	6	11.5242	-0.128791	0.0107228	0.772657	0.901644	0
600887 CH	600887 CH Equity	China	2010	1	0	0	1	0	0	0	0	0	0	1	1	1	5	9.63967	-0.129365	0.207099	0.192872	0.439769	0
600893 CH	600893 CH Equity	China	2010	1	1	1	1	0	0	0	0	0	0	1	1	1	7	9.00605	-0.0294436	0.170006	0.291448	0.26713	0.00759733
600895 CH	600895 CH Equity	China	2010	1	0	1	1	1	0	0	0	0	0	1	0	1	6	9.7613	-0.00259761	0.191703	0.512508	0.270892	0
600900 CH	600900 CH Equity	China	2010	1	0	1	0	0	0	0	0	0	0	1	1	0	4	11.9669	-0.0731077	0.01207	0.555369	0.862723	8.39992e-05
600909 CH	600909 CH Equity	China	2010	1	0	0	0	0	0	0	0	0	0	0	0	0	1	NA	NA	NA	NA	NA	NA
600919 CH	600919 CH Equity	China	2010	1	0	0	0	0	0	0	0	0	0	0	0	0	1	12.9726	-0.00221019	0.173049	0.0898785	0.00863091	NA
600926 CH	600926 CH Equity	China	2010	1	0	0	0	0	0	0	0	0	0	0	0	0	1	12.2896	-0.000698691	0.162495	0.232596	0.00476707	NA
600958 CH	600958 CH Equity	China	2010	1	0	0	0	0	0	0	0	0	0	0	0	0	1	NA	NA	NA	NA	NA	NA
600977 CH	600977 CH Equity	China	2010	1	0	0	0	0	0	0	0	0	0	0	0	0	1	NA	NA	NA	NA	NA	NA
600999 CH	600999 CH Equity	China	2010	1	0	1	0	0	0	0	0	0	0	1	1	1	5	11.4654	-0.00155706	0.448131	0.100478	0.00951238	0
601006 CH	601006 CH Equity	China	2010	1	0	1	0	0	0	0	0	0	0	1	0	1	4	11.5144	-0.0418403	0.101384	0.258702	0.71944	0
601009 CH	601009 CH Equity	China	2010	1	1	1	0	0	0	0	0	0	0	1	0	0	4	12.3081	-0.00349191	0.108168	0.264786	0.00788519	NA
601012 CH	601012 CH Equity	China	2010	1	0	0	0	0	0	0	0	0	0	0	0	0	1	7.67246	-0.275062	0.272595	0.222851	0.51468	0.00146795
601018 CH	601018 CH Equity	China	2010	1	0	1	1	0	0	0	0	0	0	1	1	0	5	10.4482	-0.087091	0.232275	0.155552	0.531727	0
601088 CH	601088 CH Equity	China	2010	1	1	1	1	1	1	0	1	0	0	1	1	1	10	12.827	-0.0864507	0.207486	0.181732	0.624941	0
601099 CH	601099 CH Equity	China	2010	1	0	1	1	0	0	0	0	0	0	1	0	1	5	8.67515	-0.00189722	0.634864	0.118741	0.0203195	0
601108 CH	601108 CH Equity	China	2010	NA	NA	NA	NA	NA	NA	NA	NA	NA	NA	NA	NA	NA	NA	NA	NA	NA	NA	NA	NA
601111 CH	601111 CH Equity	China	2010	1	1	1	1	0	0	0	0	0	0	1	1	1	7	11.9752	-0.0631446	0.0907083	0.543644	0.619238	0
601116 CH	601116 CH Equity	China	2010	1	0	0	0	0	0	0	0	0	0	0	0	0	1	7.53245	-0.0537704	0.169304	0.0010173	0.340455	NA
601117 CH	601117 CH Equity	China	2010	1	0	1	1	0	0	0	0	0	0	1	1	1	6	10.4639	-0.0238809	0.377848	0.0462465	0.151294	0.00804255
601155 CH	601155 CH Equity	China	2010	1	0	0	0	0	0	0	0	0	0	0	0	0	1	NA	NA	NA	NA	NA	NA
601166 CH	601166 CH Equity	China	2010	1	0	1	0	0	0	0	0	0	0	1	1	1	5	14.4305	-0.00125428	0.15605	0.323666	0.00374499	NA
601169 CH	601169 CH Equity	China	2010	1	0	1	0	0	0	0	0	0	0	1	1	1	5	13.5052	-0.00120781	0.14211	0.173651	0.00263979	NA
601186 CH	601186 CH Equity	China	2010	1	1	1	1	1	1	1	0	0	0	1	0	1	9	12.7664	-0.0485758	0.186163	0.153349	0.121236	0.025194
601198 CH	601198 CH Equity	China	2010	1	0	0	0	0	0	0	0	0	0	0	0	0	1	NA	NA	NA	NA	NA	NA
601211 CH	601211 CH Equity	China	2010	1	0	0	0	0	0	0	0	0	0	0	0	0	1	NA	NA	NA	NA	NA	NA
601212 CH	601212 CH Equity	China	2010	1	0	0	0	0	0	0	0	0	0	0	0	0	1	NA	NA	NA	NA	NA	NA
601216 CH	601216 CH Equity	China	2010	1	0	0	0	0	0	0	0	0	0	0	0	0	1	8.42986	-0.0751091	0.0382742	0.572368	0.740271	0
601225 CH	601225 CH Equity	China	2010	1	0	0	0	0	0	0	0	0	0	0	0	0	1	10.9001	-0.128775	0.167644	0.202956	0.499539	0.000229171
601228 CH	601228 CH Equity	China	2010	1	0	0	0	0	0	0	0	0	0	0	0	0	1	NA	NA	NA	NA	NA	NA
601229 CH	601229 CH Equity	China	2010	1	0	0	0	0	0	0	0	0	0	0	0	0	1	NA	NA	NA	NA	NA	NA
601238 CH	601238 CH Equity	China	2010	NA	NA	NA	NA	NA	NA	NA	NA	NA	NA	NA	NA	NA	NA	10.5589	-0.035018	0.243568	0.233722	0.0958933	0.00443034
601288 CH	601288 CH Equity	China	2010	1	1	1	1	0	0	0	0	0	0	1	1	1	7	16.1513	-0.00181225	0.201437	0.0648849	0.0141244	NA
601318 CH	601318 CH Equity	China	2010	1	1	0	1	1	1	1	1	0	0	1	1	1	10	13.9739	-0.00309911	0.118881	0.131622	0.00697321	NA
601328 CH	601328 CH Equity	China	2010	1	0	1	1	1	1	0	0	0	0	1	1	0	7	15.1896	-0.00194757	0.148435	0.196949	0.00875697	NA
601336 CH	601336 CH Equity	China	2010	1	0	0	0	0	0	0	0	0	0	0	0	0	1	12.6266	-0.00138229	0.089859	0.0811384	0.00959398	NA
601360 CH	601360 CH Equity	China	2010	NA	NA	NA	NA	NA	NA	NA	NA	NA	NA	NA	NA	NA	NA	6.95736	-0.0983182	0.286872	0.0632326	0.224789	NA
601375 CH	601375 CH Equity	China	2010	1	0	0	0	0	0	0	0	0	0	0	0	0	1	NA	NA	NA	NA	NA	NA
601377 CH	601377 CH Equity	China	2010	1	0	1	1	0	0	0	0	0	0	1	1	1	6	10.3267	-0.00306067	0.447575	0.0257121	0.0191519	0
601390 CH	601390 CH Equity	China	2010	1	1	1	1	1	1	1	1	0	0	1	0	1	10	12.878	-0.0243821	0.140263	0.218233	0.121591	0.00533199
601398 CH	601398 CH Equity	China	2010	1	1	1	1	1	0	1	1	0	0	1	1	1	10	16.4151	-0.0014873	0.169631	0.0916402	0.00932503	NA
601555 CH	601555 CH Equity	China	2010	1	0	0	0	0	0	0	0	0	0	0	0	0	1	9.89771	-0.00894737	0.809154	0.018215	0.0199333	0
601600 CH	601600 CH Equity	China	2010	1	1	0	0	1	0	1	1	0	0	1	0	1	7	11.8588	-0.0589355	0.063562	0.491386	0.661539	0.00116213
601601 CH	601601 CH Equity	China	2010	1	1	1	1	1	0	1	1	0	0	1	1	1	10	13.0726	-0.00482646	0.0314477	0.022047	0.0147863	NA
601607 CH	601607 CH Equity	China	2010	1	0	1	1	0	0	0	0	0	0	1	1	1	6	10.3144	-0.0190423	0.205893	0.241615	0.171814	NA
601611 CH	601611 CH Equity	China	2010	1	0	0	0	0	0	0	0	0	0	0	0	0	1	9.9528	-0.053883	0.1788	0.207828	0.195086	0.00686095
601618 CH	601618 CH Equity	China	2010	1	1	1	1	1	0	1	1	0	0	1	0	1	9	12.5715	-0.034366	0.136361	0.36751	0.17353	0.00622439
601628 CH	601628 CH Equity	China	2010	1	1	1	1	1	1	0	1	0	1	0	1	1	10	14.1595	-0.0034376	0.0339251	0.0163514	0.0134314	NA
601633 CH	601633 CH Equity	China	2010	1	1	1	1	1	0	0	0	0	0	1	1	1	8	10.0732	-0.135809	0.130584	0.143533	0.354677	0.0188785
601668 CH	601668 CH Equity	China	2010	1	0	0	1	0	0	0	0	0	0	1	0	0	3	12.8938	-0.0406169	0.206425	0.221686	0.0626744	0.000245082
601669 CH	601669 CH Equity	China	2010	1	0	0	0	0	0	0	0	0	0	0	0	0	1	11.7074	-0.0821855	0.108742	0.402295	0.364628	0
601688 CH	601688 CH Equity	China	2010	1	0	1	0	0	0	0	0	0	0	1	1	1	5	11.6392	-0.00451906	0.524088	0.022111	0.0137947	0
601699 CH	601699 CH Equity	China	2010	1	0	1	1	0	0	0	0	0	0	1	0	1	5	10.2875	-0.15515	0.199298	0.217121	0.302999	0.0258038
601718 CH	601718 CH Equity	China	2010	1	0	1	1	1	0	0	0	0	0	1	0	1	6	9.58913	-0.0144354	0.394686	0.0322427	0.242351	0.00474725
601727 CH	601727 CH Equity	China	2010	1	1	0	1	1	0	0	0	0	0	1	1	1	7	11.4949	-0.0333206	0.192877	0.0246092	0.152121	0.0152683
601766 CH	601766 CH Equity	China	2010	1	1	1	1	1	0	1	1	0	0	1	0	1	9	11.2086	-0.077527	0.186842	0.135797	0.285778	0.0331547
601788 CH	601788 CH Equity	China	2010	1	0	1	1	1	0	1	1	0	0	1	1	1	9	10.9951	-0.00394949	0.533855	0	0.0176879	0
601800 CH	601800 CH Equity	China	2010	1	1	1	0	1	1	0	0	0	0	1	0	1	7	12.6464	-0.0304668	0.12499	0.261817	0.19429	0.00507029
601818 CH	601818 CH Equity	China	2010	1	1	1	1	0	0	0	0	0	0	1	1	0	6	14.2102	-0.00150814	0.125169	0.164498	0.00691802	NA
601828 CH	601828 CH Equity	China	2010	NA	NA	NA	NA	NA	NA	NA	NA	NA	NA	NA	NA	NA	NA	NA	NA	NA	NA	NA	NA
601838 CH	601838 CH Equity	China	2010	NA	NA	NA	NA	NA	NA	NA	NA	NA	NA	NA	NA	NA	NA	NA	NA	NA	NA	NA	NA
601857 CH	601857 CH Equity	China	2010	1	1	1	1	1	1	0	0	0	0	1	0	1	8	14.3202	-0.156427	0.0275939	0.141005	0.769553	0.00714766
601878 CH	601878 CH Equity	China	2010	1	0	0	0	0	0	0	0	0	0	0	0	0	1	NA	NA	NA	NA	NA	NA
601881 CH	601881 CH Equity	China	2010	1	0	0	0	0	0	0	0	0	0	0	0	0	1	11.4539	-0.00213663	0.589669	0	0.00645818	0
601888 CH	601888 CH Equity	China	2010	1	0	1	1	1	0	1	0	0	0	1	0	1	7	8.77709	-0.0262812	0.583987	0.028907	0.0880307	0
601899 CH	601899 CH Equity	China	2010	1	0	1	1	0	1	0	0	0	0	1	0	1	6	10.5558	-0.0950647	0.0695436	0.19747	0.46426	0.00164805
601901 CH	601901 CH Equity	China	2010	1	0	0	0	0	0	0	0	0	0	0	0	0	1	10.2408	-0.00619113	0.606948	0	0.0146083	0
601919 CH	601919 CH Equity	China	2010	1	0	0	1	0	1	0	0	0	0	0	1	1	5	11.9249	-0.0562911	0.309197	0.402678	0.462221	0
601933 CH	601933 CH Equity	China	2010	1	0	1	1	0	0	0	0	0	0	1	1	1	6	8.80844	-0.139043	0.39477	0.160675	0.194964	0
601939 CH	601939 CH Equity	China	2010	1	1	1	1	1	1	1	1	0	0	1	1	1	11	16.196	-0.0018919	0.17095	0.0773717	0.00928335	NA
601985 CH	601985 CH Equity	China	2010	1	0	0	0	0	0	0	0	0	0	0	0	0	1	NA	NA	NA	NA	NA	NA
601988 CH	601988 CH Equity	China	2010	1	1	1	1	1	1	1	0	0	1	1	1	1	11	16.1631	-0.00229353	0.155178	0.165529	0.0126762	NA
601989 CH	601989 CH Equity	China	2010	1	0	1	1	0	0	0	0	0	0	1	1	1	6	11.9149	-0.0207092	0.496979	0.276259	0.204631	0.00270553
601992 CH	601992 CH Equity	China	2010	1	0	1	1	1	1	1	1	0	0	1	0	1	9	11.037	-0.089469	0.0809702	0.347408	0.440732	0.000811796
601997 CH	601997 CH Equity	China	2010	1	0	0	0	0	0	0	0	0	0	0	0	0	1	11.0579	-0.00211193	0.198633	0.0213245	0.00708504	NA
601998 CH	601998 CH Equity	China	2010	1	1	1	1	1	0	1	1	0	0	1	1	0	9	14.5485	-0.000791327	0.123154	0.092642	0.00509053	NA
603160 CH	603160 CH Equity	China	2010	1	0	0	0	0	0	0	0	0	0	0	0	0	1	NA	NA	NA	NA	NA	NA
603260 CH	603260 CH Equity	China	2010	NA	NA	NA	NA	NA	NA	NA	NA	NA	NA	NA	NA	NA	NA	NA	NA	NA	NA	NA	NA
603305 CH	603305 CH Equity	China	2010	1	0	0	0	0	0	0	0	0	0	0	0	0	1	NA	NA	NA	NA	NA	NA
603589 CH	603589 CH Equity	China	2010	1	0	0	0	0	0	0	0	0	0	0	0	0	1	NA	NA	NA	NA	NA	NA
603659 CH	603659 CH Equity	China	2010	NA	NA	NA	NA	NA	NA	NA	NA	NA	NA	NA	NA	NA	NA	NA	NA	NA	NA	NA	NA
603799 CH	603799 CH Equity	China	2010	NA	NA	NA	NA	NA	NA	NA	NA	NA	NA	NA	NA	NA	NA	NA	NA	NA	NA	NA	NA
603858 CH	603858 CH Equity	China	2010	1	0	0	0	0	0	0	0	0	0	0	0	0	1	NA	NA	NA	NA	NA	NA
603993 CH	603993 CH Equity	China	2010	1	1	1	1	1	1	0	1	0	0	1	0	1	9	9.55545	-0.0510124	0.201074	0.0564143	0.385621	NA
ABB IB	ABB IB Equity	India	2010	1	0	1	1	0	0	0	0	0	0	0	0	0	3	NA	NA	NA	NA	NA	NA
ACC IB	ACC IB Equity	India	2010	1	0	1	1	0	0	0	0	0	0	0	0	0	3	11.612	-0.0762652	0.0983178	0.0474544	0.615295	0.000471863
ACEM IB	ACEM IB Equity	India	2010	1	1	1	1	1	0	1	1	0	1	0	0	1	9	11.5444	-0.0824532	0.169425	0.00630163	0.622083	0.00016086
ADSEZ IB	ADSEZ IB Equity	India	2010	1	1	0	1	1	0	1	0	0	1	0	0	1	7	11.3751	-0.219733	0.0780811	0.432365	0.764366	0
AL IB	AL IB Equity	India	2010	1	0	0	0	0	0	0	0	0	0	0	0	0	1	11.4384	-0.074846	0.0559059	0.310107	0.512339	0.0252188
APHS IB	APHS IB Equity	India	2010	1	1	1	1	1	0	1	1	0	1	0	1	1	10	10.3938	-0.121237	0.0954359	0.279626	0.481621	0
APNT IB	APNT IB Equity	India	2010	1	1	1	1	1	0	1	0	0	1	0	1	1	9	10.5413	-0.104453	0.0279635	0.0605695	0.333625	0.00783178
ARBP IB	ARBP IB Equity	India	2010	1	1	1	1	1	1	0	0	0	1	0	0	1	8	10.7771	-0.0876357	0.0152004	0.452536	0.452653	0.02118
AXSB IB	AXSB IB Equity	India	2010	1	1	1	1	1	1	1	1	0	1	0	1	1	11	14.4066	-0.00229769	0.0524617	0.141449	0.0062569	NA
BAF IB	BAF IB Equity	India	2010	1	0	0	0	0	0	0	0	0	0	0	0	0	1	NA	NA	NA	NA	NA	NA
BHARTI IB	BHARTI IB Equity	India	2010	1	1	0	1	1	1	1	0	0	1	0	1	1	9	13.4743	-0.180028	0.035619	0.143329	0.67886	0
BHE IB	BHE IB Equity	India	2010	1	1	0	1	1	0	0	0	0	1	0	0	1	6	11.4601	-0.013444	0.378125	0.000135192	0.056138	0
BHEL IB	BHEL IB Equity	India	2010	1	1	0	1	1	0	1	0	0	1	0	1	0	7	13.096	-0.0354808	NA	0.00304515	0.0803251	0.017028
BHFC IB	BHFC IB Equity	India	2010	1	1	0	1	1	1	0	0	0	1	0	1	1	8	10.8691	-0.0309284	0.113776	0.420627	0.487669	0.000543509
BHIN IB	BHIN IB Equity	India	2010	1	0	0	0	0	0	0	0	0	0	0	0	0	1	12.3244	-0.173102	0.0302591	0.19593	0.795874	0
BJAUT IB	BJAUT IB Equity	India	2010	1	1	1	1	1	0	1	1	0	1	0	1	1	10	11.1482	-0.0168529	0.0154518	0.00510499	0.219588	0.0194062
BJFIN IB	BJFIN IB Equity	India	2010	1	1	1	0	1	0	1	1	0	1	0	0	1	8	12.8837	NA	0.0131639	0.00824188	0.0105733	NA
BJHI IB	BJHI IB Equity	India	2010	1	1	1	1	1	0	1	1	0	1	0	0	1	9	10.9966	0	0.00132051	0	0.00244831	NA
BOB IB	BOB IB Equity	India	2010	1	1	0	1	0	0	0	0	0	1	0	1	0	5	14.8603	-0.00128968	0.0495154	0.171303	0.00833479	NA
BOS IB	BOS IB Equity	India	2010	1	0	0	0	0	0	0	0	0	0	0	0	0	1	11.041	-0.0484349	0.212554	0.0443088	0.105839	0.010639
BPCL IB	BPCL IB Equity	India	2010	1	1	0	1	1	0	1	0	0	1	0	1	1	8	13.3339	-0.0837984	0.0117779	0.432057	0.396775	0.000562973
BRIT IB	BRIT IB Equity	India	2010	1	1	1	1	1	0	1	1	0	1	0	1	1	10	9.62464	-0.051428	0.0282478	0.43412	0.271481	0.0030443
CCRI IB	CCRI IB Equity	India	2010	1	1	1	1	1	0	0	0	0	1	0	1	1	8	10.8553	-0.0676063	0.384608	0.00818827	0.461028	0
CDH IB	CDH IB Equity	India	2010	1	1	0	1	1	0	0	0	0	1	0	0	1	6	10.5303	-0.0812363	0.0667308	0.291313	0.336539	0.0554309
CIPLA IB	CIPLA IB Equity	India	2010	1	1	0	1	1	0	0	0	0	1	0	0	0	5	11.1995	-0.0724176	0.00849075	0.000693653	0.368773	0.0359386
CLGT IB	CLGT IB Equity	India	2010	1	0	0	0	0	0	0	0	0	0	0	0	0	1	9.08497	-0.0402561	0.386144	0.00520023	0.286947	0
COAL IB	COAL IB Equity	India	2010	1	1	1	1	1	0	1	0	0	1	0	0	1	8	13.4704	-0.0279653	0.551834	0.0277221	0.201173	0.000364329
CROMPTON IB	CROMPTON IB Equity	India	2010	1	0	0	0	0	0	0	0	0	0	0	0	0	1	NA	NA	NA	NA	NA	NA
DABUR IB	DABUR IB Equity	India	2010	1	1	1	1	1	0	0	0	0	1	0	0	1	7	9.94062	-0.0772666	0.091185	0.0863817	0.309221	0.000240886
DIVI IB	DIVI IB Equity	India	2010	1	1	0	1	1	1	1	0	0	1	0	0	1	8	9.8303	-0.0323719	0.00720422	0.0176716	0.328281	0.000115394
DLFU IB	DLFU IB Equity	India	2010	1	1	1	1	1	0	1	0	0	1	0	1	0	8	13.3337	-0.225166	0.013832	0.350949	0.447626	0
DRRD IB	DRRD IB Equity	India	2010	1	1	1	1	1	1	1	1	0	1	0	1	1	11	11.2939	-0.120316	0.0819619	0.182933	0.279584	0.0472177
EIM IB	EIM IB Equity	India	2010	1	1	1	1	1	0	0	0	0	1	0	0	1	7	10.2967	-0.0454861	0.420353	0.0322746	0.147331	0.00355345
EXID IB	EXID IB Equity	India	2010	1	1	1	0	1	0	1	0	0	1	0	0	1	7	10.2835	-0.0445549	0.00960171	0.0595422	0.270804	0.00394942
FB IB	FB IB Equity	India	2010	1	1	1	1	1	0	1	1	0	1	0	0	1	9	12.9855	-0.00140965	0.0531787	0.0363024	0.00665899	NA
GAIL IB	GAIL IB Equity	India	2010	1	1	0	1	1	0	0	0	0	1	0	0	1	6	12.7909	-0.166001	0.126731	0.150819	0.557594	0.000450519
GCPL IB	GCPL IB Equity	India	2010	1	1	1	1	1	0	1	1	0	1	0	1	1	10	9.64921	-0.048093	0.196755	0.0237752	0.140066	0.00315934
GNP IB	GNP IB Equity	India	2010	1	1	1	1	1	0	1	0	0	1	0	1	0	8	10.7963	-0.0810444	0.0219135	0.049432	0.312323	0.0316461
GRASIM IB	GRASIM IB Equity	India	2010	1	1	1	1	1	0	0	0	0	1	0	1	1	8	12.5344	-0.0532161	0.0085333	0.201603	0.523311	0.00019731
HAVL IB	HAVL IB Equity	India	2010	1	1	0	1	1	0	0	0	0	1	0	0	1	6	10.341	-0.0495673	0.0477789	0.34423	0.26654	0.00216927
HCLT IB	HCLT IB Equity	India	2010	1	1	1	1	1	0	0	0	0	1	0	1	0	7	11.8186	-0.0452788	0.0345264	0.196243	0.136224	0
HDFC IB	HDFC IB Equity	India	2010	1	1	1	1	1	0	1	0	0	1	0	1	1	9	14.1796	-0.000570919	0.0436092	0.522219	0.00254326	NA
HDFCB IB	HDFCB IB Equity	India	2010	1	1	1	1	1	0	1	1	0	0	0	1	1	9	14.6173	-0.00256767	0.0694482	0.0965942	0.00849979	NA
HMCL IB	HMCL IB Equity	India	2010	1	0	1	1	0	0	0	0	0	0	0	1	0	4	NA	NA	NA	NA	NA	NA
HNDL IB	HNDL IB Equity	India	2010	1	1	1	1	1	0	0	0	0	1	0	1	1	8	13.4479	-0.0619225	0.0317091	0.372358	0.388894	0.00270079
HPCL IB	HPCL IB Equity	India	2010	1	1	0	1	1	0	0	0	0	1	0	0	1	6	13.2528	-0.138066	0.0140956	0.427224	0.439821	0.000325995
HUVR IB	HUVR IB Equity	India	2010	1	1	1	1	1	0	1	0	0	1	0	0	1	8	11.4839	-0.0598618	0.207173	0.00111597	0.251106	0.00689965
ICICIBC IB	ICICIBC IB Equity	India	2010	1	1	1	1	1	0	1	1	0	1	0	1	1	10	15.4034	-0.0013598	0.0569131	0.263142	0.00732793	NA
IDEA IB	IDEA IB Equity	India	2010	1	1	1	1	1	0	1	0	0	1	0	1	1	9	12.3891	-0.173124	0.0120739	0.327231	0.711747	0
IDFCBK IB	IDFCBK IB Equity	India	2010	1	0	0	0	0	0	0	0	0	0	0	0	0	1	NA	NA	NA	NA	NA	NA
IHFL IB	IHFL IB Equity	India	2010	1	0	0	0	0	0	0	0	0	0	0	0	0	1	NA	NA	NA	NA	NA	NA
IIB IB	IIB IB Equity	India	2010	1	1	1	0	1	0	0	0	0	1	0	0	1	6	NA	NA	NA	NA	NA	NA
INFO IB	INFO IB Equity	India	2010	1	1	1	1	1	1	1	1	0	1	0	1	1	11	12.5286	-0.0306751	0.438614	0	0.160763	0
IOCL IB	IOCL IB Equity	India	2010	1	1	1	1	1	0	1	0	0	1	0	1	1	9	14.2522	-0.0893237	0.0103275	0.319676	0.437496	0.00157239
ITC IB	ITC IB Equity	India	2010	1	1	0	1	1	1	1	1	0	1	0	0	1	9	12.3806	-0.0524216	0.0566283	0.00511955	0.397554	0.00368821
JSTL IB	JSTL IB Equity	India	2010	1	1	1	1	1	1	1	1	0	1	0	1	1	11	12.7851	-0.0771625	0.00849173	0.453198	0.796071	0
KKC IB	KKC IB Equity	India	2010	1	0	0	0	0	0	0	0	0	0	0	0	0	1	10.079	-0.0278779	0.023462	0.036531	0.134541	0.0265022
KMB IB	KMB IB Equity	India	2010	1	1	1	1	1	0	0	0	0	1	0	0	0	6	13.2198	-0.00776794	0.0379949	0.267055	0.0100542	NA
LICHF IB	LICHF IB Equity	India	2010	1	1	1	1	1	0	0	0	0	1	0	0	1	7	12.9068	-0.000198463	0.00669628	0.862382	0.00122923	NA
LPC IB	LPC IB Equity	India	2010	1	1	1	1	1	0	0	0	0	1	0	1	0	7	10.8367	-0.131915	0.0396287	0.224139	0.348222	0.0809976
LT IB	LT IB Equity	India	2010	1	1	0	1	1	0	1	1	0	1	0	1	0	8	13.4725	-0.0624125	0.0468072	0.319265	0.170094	0.00128997
MM IB	MM IB Equity	India	2010	1	1	1	1	1	1	1	0	0	1	0	0	1	9	12.7831	-0.0758919	0.0756513	0.378659	0.233937	0.0186681
MMFS IB	MMFS IB Equity	India	2010	1	1	1	1	1	0	1	1	0	1	0	1	1	10	11.4737	-0.00227614	0.0254118	0.678596	0.00491406	NA
MRCO IB	MRCO IB Equity	India	2010	1	1	0	1	1	0	1	1	0	1	0	1	1	9	9.51935	-0.114788	0.0634544	0.268538	0.0843269	0.00590274
MRF IB	MRF IB Equity	India	2010	1	1	1	1	1	0	1	0	0	1	0	0	1	8	10.5984	-0.217052	0.0115922	0.326415	0.455014	0.00438231
MSIL IB	MSIL IB Equity	India	2010	1	1	1	1	1	0	0	0	0	1	0	1	0	7	12.0416	-0.0813565	0.00958903	0.0533674	0.326958	0.0102138
MSS IB	MSS IB Equity	India	2010	1	1	1	1	1	0	0	0	0	1	0	0	1	7	10.5405	-0.109189	0.0907163	0.216285	0.414244	0.00137375
NEST IB	NEST IB Equity	India	2010	1	0	0	1	0	0	0	0	0	0	0	1	0	3	10.1497	-0.174926	0.0997898	0	0.532247	0.00737202
NMDC IB	NMDC IB Equity	India	2010	1	0	0	0	0	0	0	0	0	0	0	0	0	1	NA	NA	NA	NA	NA	NA
NTPC IB	NTPC IB Equity	India	2010	1	1	0	1	1	0	1	0	0	1	0	0	1	7	14.0133	-0.115166	0.131728	0.362273	0.627321	0.000180527
ONGC IB	ONGC IB Equity	India	2010	1	0	0	1	0	0	0	0	0	0	0	1	0	3	14.33	-0.0736027	0.0894916	0.0374634	0.603414	0.00131482
PIDI IB	PIDI IB Equity	India	2010	1	1	1	1	1	1	0	0	0	1	0	0	1	8	9.82563	-0.0427046	0.0242417	0.253288	0.399827	NA
PIEL IB	PIEL IB Equity	India	2010	1	1	1	1	1	0	1	1	0	1	0	1	0	9	10.5328	-0.0764401	0.0101872	0.345071	0.273144	0.018693
PLNG IB	PLNG IB Equity	India	2010	1	0	0	0	0	0	0	0	0	0	0	0	0	1	NA	NA	NA	NA	NA	NA
PNB IB	PNB IB Equity	India	2010	1	1	0	1	0	0	0	0	0	1	0	1	0	5	14.926	-0.00120493	0.0603973	0.0969084	0.00815757	NA
POWF IB	POWF IB Equity	India	2010	1	1	0	1	1	0	0	0	0	1	0	0	1	6	13.6514	-3.88867e-05	0.017209	0.790794	0.00083948	NA
PWGR IB	PWGR IB Equity	India	2010	1	0	0	0	0	0	0	0	0	0	0	0	0	1	NA	NA	NA	NA	NA	NA
RECL IB	RECL IB Equity	India	2010	1	1	0	1	1	0	0	0	0	1	0	0	1	6	13.4537	-0.000196535	0.0199633	0.803351	0.00129099	NA
RIL IB	RIL IB Equity	India	2010	1	1	0	1	1	0	1	1	0	1	0	0	1	8	14.7689	-0.0897226	0.0535405	0.249014	0.66513	0.00132991
SBIN IB	SBIN IB Equity	India	2010	1	1	1	1	0	0	0	0	0	1	0	1	0	6	16.4898	-0.00146325	0.056681	0.122497	0.0041471	NA
SHTF IB	SHTF IB Equity	India	2010	1	1	1	1	1	0	1	0	0	1	0	0	1	8	12.5052	-0.000233336	0.168289	0.684349	0.00172351	NA
SIEM IB	SIEM IB Equity	India	2010	1	0	1	1	0	0	0	0	0	0	0	1	0	4	11.4423	-0.0327739	0.201701	2.72476e-05	0.115102	0.000931828
SRCM IB	SRCM IB Equity	India	2010	1	1	1	1	1	1	1	1	0	1	0	0	1	10	NA	NA	NA	NA	NA	NA
SUNP IB	SUNP IB Equity	India	2010	1	1	1	1	1	0	0	0	0	1	0	0	0	6	11.4155	-0.0313192	0.0559618	0.0188656	0.166333	0.0229617
TATA IB	TATA IB Equity	India	2010	1	1	1	1	1	1	0	1	0	0	0	0	1	8	13.9088	-0.0651282	0.062082	0.483716	0.408062	0.000399541
TCS IB	TCS IB Equity	India	2010	1	1	1	1	1	0	0	1	0	1	0	1	0	8	12.5207	-0.0381391	0.172248	0.00376904	0.1559	0.0030824
TECHM IB	TECHM IB Equity	India	2010	1	1	1	1	1	0	1	0	0	1	0	0	1	8	10.9856	-0.0696059	0.0370565	0.231658	0.121285	0
TGBL IB	TGBL IB Equity	India	2010	1	1	1	1	1	0	1	0	0	1	0	1	1	9	11.3159	-0.0109558	0.231847	0.218811	0.0695433	0.00107444
TPWR IB	TPWR IB Equity	India	2010	1	1	1	1	1	0	0	1	0	1	0	0	1	8	12.8968	-0.176378	0.0579062	0.462271	0.56251	1.32038e-05
TTAN IB	TTAN IB Equity	India	2010	1	1	1	1	1	0	0	0	0	1	0	1	1	8	9.95474	-0.0211356	0.0937194	0.034672	0.125441	0
TTCH IB	TTCH IB Equity	India	2010	1	1	1	1	1	0	0	0	0	1	0	0	1	7	11.8251	-0.0432589	0.0848155	0.365471	0.280373	0.00200018
TTMT IB	TTMT IB Equity	India	2010	1	1	1	1	1	0	0	0	0	1	0	0	0	6	13.6765	-0.0973964	0.100475	0.486011	0.337431	0.0134069
TTMT/A IB	TTMT/A IB Equity	India	2010	1	1	1	1	1	0	0	0	0	1	0	0	0	6	13.6765	-0.0973964	0.100475	0.486011	0.337431	0.0134069
TVSL IB	TVSL IB Equity	India	2010	1	1	0	1	1	0	0	0	0	1	0	0	1	6	10.189	-0.039178	0.0469573	0.444739	0.450177	0.0313988
UPLL IB	UPLL IB Equity	India	2010	1	1	0	1	1	1	1	0	0	1	0	1	1	9	11.1512	-0.0180121	0.226536	0.341974	0.216114	0
UTCEM IB	UTCEM IB Equity	India	2010	1	1	1	1	1	0	0	0	0	1	0	1	1	8	11.3356	-0.0328814	0.0133362	0.19189	0.622442	0.00173613
VEDL IB	VEDL IB Equity	India	2010	1	1	1	1	1	0	1	0	0	1	0	0	1	8	11.6297	-0.0133047	0.212437	0.174455	0.0696119	2.58049e-05
VKI IB	VKI IB Equity	India	2010	1	1	0	0	1	1	1	0	0	1	0	0	1	7	8.52507	-0.127239	0.00971099	0.136041	0.570017	0
WPRO IB	WPRO IB Equity	India	2010	1	1	0	1	1	1	1	1	0	1	0	0	1	9	12.6949	-0.0338227	0.198962	0.191709	0.1667	0
YES IB	YES IB Equity	India	2010	1	1	0	0	0	0	0	0	0	0	0	0	1	3	12.8044	-0.000431067	0.0548426	0.133941	0.00317368	NA
Z IB	Z IB Equity	India	2010	1	1	0	0	0	0	0	1	1	0	0	0	1	5	10.7645	-0.0132852	0.123953	0.0252518	0.0674806	0
ADHI IJ	ADHI IJ Equity	Indonesia	2010	1	0	0	0	0	0	0	0	0	0	0	0	0	1	15.4104	-0.00130098	0.049134	0.171141	0.0999941	0
ADRO IJ	ADRO IJ Equity	Indonesia	2010	1	0	1	1	0	0	0	0	0	0	0	0	0	3	8.41666	-0.0548001	0.134479	0.3526	0.444722	0
AKRA IJ	AKRA IJ Equity	Indonesia	2010	0	0	1	1	0	0	0	0	0	1	1	0	1	5	15.8523	-0.0640653	0.0801337	0.206887	0.303394	0
ANTM IJ	ANTM IJ Equity	Indonesia	2010	0	1	1	1	1	0	1	1	0	1	0	0	0	7	16.3185	-0.0469362	0.346112	0.0629133	0.305764	0
ASII IJ	ASII IJ Equity	Indonesia	2010	1	1	1	0	1	0	0	0	0	1	0	0	0	5	18.5416	-0.0533596	0.0620697	0.281223	0.244088	0
BBCA IJ	BBCA IJ Equity	Indonesia	2010	1	0	0	0	0	0	0	0	0	0	0	0	0	1	19.5975	-0.0034487	0.0931651	0.013763	0.0105017	NA
BBNI IJ	BBNI IJ Equity	Indonesia	2010	1	1	1	0	1	0	1	0	0	1	0	0	0	6	19.3313	-0.00255368	0.0820228	0.0411393	0.01544	NA
BBRI IJ	BBRI IJ Equity	Indonesia	2010	1	0	0	0	0	0	0	0	0	0	0	0	0	1	19.8176	-0.00126621	0.0899309	0.0427851	0.00388078	NA
BBTN IJ	BBTN IJ Equity	Indonesia	2010	1	1	1	1	1	0	0	0	0	1	0	0	0	6	18.0407	-0.00490677	0.0656414	0.169068	0.0212156	NA
BJBR IJ	BJBR IJ Equity	Indonesia	2010	1	0	0	0	0	0	0	0	0	0	0	0	0	1	17.587	-0.00211768	0.0942335	0.108737	0.0126368	NA
BMRI IJ	BMRI IJ Equity	Indonesia	2010	1	1	1	1	0	0	1	1	0	0	0	1	0	7	19.9243	-0.00228378	0.0764348	0.044374	0.0122884	NA
BMTR IJ	BMTR IJ Equity	Indonesia	2010	1	0	0	0	0	0	0	0	0	0	0	0	0	1	16.3774	-0.108156	0.088089	0.228115	0.215531	0
BRPT IJ	BRPT IJ Equity	Indonesia	2010	1	0	0	0	0	0	0	0	0	0	0	0	0	1	7.4864	-0.0182699	0.108161	0.242153	0.577908	0
BSDE IJ	BSDE IJ Equity	Indonesia	2010	1	1	1	0	0	0	0	0	0	1	0	1	0	5	16.2747	-0.00273443	0.30316	0.111667	0.355341	0
BUMI IJ	BUMI IJ Equity	Indonesia	2010	1	1	1	0	0	0	0	1	0	1	1	0	1	7	8.86042	-0.0168877	0.0326154	0.55985	0.116743	NA
EXCL IJ	EXCL IJ Equity	Indonesia	2010	1	1	1	1	1	0	0	0	0	1	0	0	1	7	17.1206	-0.177897	0.0134365	0.373517	0.851233	0
GGRM IJ	GGRM IJ Equity	Indonesia	2010	0	1	1	0	0	0	0	0	0	0	0	1	1	4	17.2411	-0.03569	0.040637	0.0872969	0.240931	0
HMSP IJ	HMSP IJ Equity	Indonesia	2010	1	0	0	0	0	0	0	0	0	0	0	0	0	1	16.8372	-0.0193561	0.156372	0.0042466	0.207677	0
ICBP IJ	ICBP IJ Equity	Indonesia	2010	1	1	1	0	1	0	0	0	0	1	0	0	0	5	16.4079	-0.0263873	0.255041	0.038658	0.172482	0
INCO IJ	INCO IJ Equity	Indonesia	2010	1	1	1	1	0	0	0	0	0	1	0	1	0	6	7.69176	-0.0699048	0.184514	0.0641762	0.668653	0
INDF IJ	INDF IJ Equity	Indonesia	2010	1	1	1	0	1	0	0	0	0	1	0	0	0	5	17.6737	-0.0543649	0.220478	0.302108	0.372969	0
INDY IJ	INDY IJ Equity	Indonesia	2010	1	0	0	0	0	0	0	0	0	0	0	0	0	1	7.15162	-0.0852583	0.184208	0.423637	0.165438	0
INTP IJ	INTP IJ Equity	Indonesia	2010	1	1	1	1	1	0	0	0	0	1	0	0	0	6	16.5464	-0.0284088	0.30528	0.0240899	0.501935	0.000178351
JSMR IJ	JSMR IJ Equity	Indonesia	2010	1	0	1	0	0	0	0	0	0	1	1	0	0	4	16.7574	-0.10064	0.21167	0.428177	0.722584	0
KLBF IJ	KLBF IJ Equity	Indonesia	2010	1	1	1	0	0	0	0	0	0	1	1	0	0	5	15.7661	-0.0668006	0.27044	0.00360381	0.228264	0.0134982
LPKR IJ	LPKR IJ Equity	Indonesia	2010	1	1	1	1	0	0	0	0	0	1	0	1	0	6	16.5978	-0.0204654	0.226555	0.208962	0.165773	0
LPPF IJ	LPPF IJ Equity	Indonesia	2010	1	0	0	0	0	0	0	0	0	0	0	0	0	1	15.5045	-0.027506	0.176603	0.548042	0.105673	0
MNCN IJ	MNCN IJ Equity	Indonesia	2010	1	1	1	0	1	0	0	0	0	0	0	0	0	4	15.9192	-0.0212707	0.131813	0.194701	0.126903	0
MYRX IJ	MYRX IJ Equity	Indonesia	2010	1	0	0	0	0	0	0	0	0	0	0	0	0	1	11.7997	-0.663156	0.00557429	1.60023	0.595052	0
PGAS IJ	PGAS IJ Equity	Indonesia	2010	1	1	1	1	0	0	0	0	0	1	0	1	0	6	8.18133	-0.0350989	0.344858	0.398539	0.523005	0
PTBA IJ	PTBA IJ Equity	Indonesia	2010	1	0	1	1	0	0	0	0	0	0	0	1	0	4	15.9814	-0.0666186	0.579416	0.00152407	0.127088	0
PTPP IJ	PTPP IJ Equity	Indonesia	2010	1	0	0	0	0	0	0	0	0	0	0	0	0	1	15.51	-0.00179067	0.176267	0.120802	0.0141671	0
PWON IJ	PWON IJ Equity	Indonesia	2010	0	0	1	0	0	0	0	0	0	0	0	1	0	2	15.4105	-0.100497	0.0652374	0.373475	0.747294	0
SCMA IJ	SCMA IJ Equity	Indonesia	2010	0	1	1	1	0	0	0	0	0	1	0	0	0	4	14.738	-0.0087771	0.283122	0.2281	0.143575	0
SMGR IJ	SMGR IJ Equity	Indonesia	2010	0	1	1	0	0	0	0	0	0	1	1	0	1	5	16.5604	-0.22509	0.235448	0.0416417	0.492358	0.000398478
SRIL IJ	SRIL IJ Equity	Indonesia	2010	1	0	0	0	0	0	0	0	0	0	0	0	0	1	5.46217	-0.22069	0.0129874	0.299882	0.407746	0
SSMS IJ	SSMS IJ Equity	Indonesia	2010	1	0	0	0	0	0	0	0	0	0	0	0	0	1	14.2385	-0.101389	0.0533114	0.381375	0.700887	NA
TLKM IJ	TLKM IJ Equity	Indonesia	2010	0	1	1	1	0	0	0	0	0	1	1	0	1	6	18.4183	-0.156308	0.0914193	0.193206	0.76016	8.48349e-05
TPIA IJ	TPIA IJ Equity	Indonesia	2010	1	0	0	0	0	0	0	0	0	0	0	0	0	1	7.30418	-0.0201393	0.116524	0.148331	0.562888	0
TRAM IJ	TRAM IJ Equity	Indonesia	2010	1	0	0	0	0	0	0	0	0	0	0	0	0	1	5.49427	-0.281673	0.193354	0.372725	0.682825	0.00092855
UNTR IJ	UNTR IJ Equity	Indonesia	2010	1	1	1	1	0	0	0	0	0	1	1	0	1	7	17.2067	-0.11305	0.0452249	0.191252	0.446497	0
UNVR IJ	UNVR IJ Equity	Indonesia	2010	0	1	1	1	0	0	0	0	0	1	1	0	1	6	15.979	-0.142338	0.0365187	0.0218359	0.476802	0
WIKA IJ	WIKA IJ Equity	Indonesia	2010	1	0	0	0	0	0	0	0	0	0	0	0	0	1	15.6539	-0.0231178	0.195298	0.0578239	0.075588	0.00146529
WSBP IJ	WSBP IJ Equity	Indonesia	2010	1	0	0	0	0	0	0	0	0	0	0	0	0	1	NA	NA	NA	NA	NA	NA
WSKT IJ	WSKT IJ Equity	Indonesia	2010	1	0	0	0	0	0	0	0	0	0	0	0	0	1	15.2213	-0.00573231	0.0870186	0.247939	0.0372967	0
1605 JT	1605 JT Equity	Japan	2010	1	0	0	0	0	0	0	0	0	1	1	0	1	4	14.5155	-0.043475	0.0594946	0.119476	0.177822	0.000233392
1878 JT	1878 JT Equity	Japan	2010	1	0	0	0	0	0	0	0	0	1	0	0	1	3	13.2323	-0.0125903	0.219372	0.00112698	0.136495	0.00167703
1925 JT	1925 JT Equity	Japan	2010	1	0	1	0	0	0	0	0	0	1	1	0	1	5	14.4662	-0.048801	0.0934094	0.242819	0.406176	0.00376592
1928 JT	1928 JT Equity	Japan	2010	1	0	0	0	0	0	0	0	0	1	1	0	1	4	14.1185	-0.0159755	0.110145	0.194395	0.252767	0.00375717
2502 JT	2502 JT Equity	Japan	2010	1	0	1	0	0	0	0	0	1	1	1	1	1	7	14.1558	-0.0180502	0.00820716	0.260146	0.396411	0.00668798
2503 JT	2503 JT Equity	Japan	2010	1	0	1	0	0	0	0	0	0	1	1	0	1	5	14.7898	-0.0402575	0.0194225	0.32439	0.279041	0.0209875
2802 JT	2802 JT Equity	Japan	2010	1	0	1	0	0	0	0	0	0	1	1	0	1	5	13.8945	-0.0353647	0.0904293	0.136678	0.380544	0.0329253
2914 JT	2914 JT Equity	Japan	2010	1	0	1	0	0	0	0	0	0	1	1	0	1	5	15.1694	-0.0313637	0.0401395	0.225773	0.175479	0.0128193
3382 JT	3382 JT Equity	Japan	2010	1	0	0	0	0	0	0	0	0	1	1	0	1	4	15.1167	-0.0420769	0.188271	0.196993	0.325487	0
3402 JT	3402 JT Equity	Japan	2010	1	0	0	0	0	0	0	0	0	1	1	0	1	4	14.2581	-0.0369946	0.0413516	0.406065	0.372781	0.0296763
3407 JT	3407 JT Equity	Japan	2010	1	0	1	0	0	0	0	0	1	1	1	0	1	6	14.1295	-0.0617156	0.0686161	0.193294	0.326905	0.0459671
4063 JT	4063 JT Equity	Japan	2010	1	0	1	0	0	0	0	0	1	1	1	0	1	6	14.386	-0.0744006	0.118163	0.0113326	0.365225	0.0189776
4188 JT	4188 JT Equity	Japan	2010	1	0	1	0	0	0	0	0	0	1	1	0	1	5	15.026	-0.0354243	0.0355024	0.433652	0.347851	0.0407738
4452 JT	4452 JT Equity	Japan	2010	1	0	0	0	0	0	0	0	0	1	1	0	1	4	13.8792	-0.0329946	0.065855	0.191382	0.236307	0.0421402
4502 JT	4502 JT Equity	Japan	2010	1	0	0	0	0	0	0	0	0	1	1	0	1	4	14.8534	-0.0308011	0.0944	0.00745199	0.112971	0.104984
4503 JT	4503 JT Equity	Japan	2010	1	1	1	0	0	0	0	0	0	1	1	1	1	7	14.1261	-0.0289728	0.228853	0.000843	0.135238	0.14331
4507 JT	4507 JT Equity	Japan	2010	1	0	1	0	0	0	0	0	0	1	1	0	1	5	13.2007	-0.0243287	0.0619978	0.22382	0.11548	0.0958057
4523 JT	4523 JT Equity	Japan	2010	1	1	1	1	0	0	0	0	1	1	1	1	1	9	13.9126	-0.0203256	0.0631966	0.376714	0.142155	0.16252
4528 JT	4528 JT Equity	Japan	2010	1	0	0	0	0	0	0	0	0	1	1	0	1	4	12.979	-0.00741184	0.0355173	3.4624e-05	0.115434	0.091675
4568 JT	4568 JT Equity	Japan	2010	1	0	1	0	0	0	0	0	0	1	1	0	1	5	14.214	-0.0193822	0.0678048	0.19614	0.167536	0.132125
4578 JT	4578 JT Equity	Japan	2010	1	0	0	0	0	0	0	0	0	1	1	1	1	5	14.1928	-0.0272351	0.205699	0.093452	0.178922	0.104121
4661 JT	4661 JT Equity	Japan	2010	1	0	1	0	0	0	0	0	0	1	0	1	1	5	13.3295	-0.0277276	0.0556553	0.281775	0.793168	0
4755 JT	4755 JT Equity	Japan	2010	1	0	0	0	0	0	0	0	0	1	0	0	1	3	14.4831	-0.00295304	0.0373252	0.206774	0.0112284	0.000186713
4901 JT	4901 JT Equity	Japan	2010	1	0	0	0	0	0	0	0	1	1	1	0	1	5	14.8549	-0.0271795	0.143656	0.0636886	0.212794	0.0619361
4911 JT	4911 JT Equity	Japan	2010	1	0	0	1	0	0	0	0	0	1	1	1	1	6	13.5612	-0.0200453	0.0887439	0.276544	0.171236	0.0186461
5020 JT	5020 JT Equity	Japan	2010	1	0	0	0	0	0	0	0	0	0	0	0	0	1	NA	NA	NA	NA	NA	NA
5108 JT	5108 JT Equity	Japan	2010	1	0	0	0	0	0	0	0	0	1	1	1	1	5	14.8112	-0.0657535	0.0684739	0.245013	0.371909	0.0314608
5401 JT	5401 JT Equity	Japan	2010	1	0	0	0	0	0	0	0	1	1	1	0	1	5	15.4254	-0.0679223	0.0154632	0.276621	0.375492	0.00935555
5411 JT	5411 JT Equity	Japan	2010	1	0	0	0	0	0	0	0	1	1	1	0	1	5	15.1812	-0.0595769	0.0079968	0.380315	0.459424	0.00920855
5713 JT	5713 JT Equity	Japan	2010	1	0	0	0	0	0	0	0	1	1	1	0	1	5	13.7968	-0.0411796	0.058572	0.214947	0.262878	0.00483566
5802 JT	5802 JT Equity	Japan	2010	1	0	0	0	0	0	0	0	0	1	1	0	1	4	14.4782	-0.0435917	0.0741525	0.183298	0.270451	0.0372482
6098 JT	6098 JT Equity	Japan	2010	1	0	0	0	0	0	0	0	0	0	0	0	0	1	NA	NA	NA	NA	NA	NA
6273 JT	6273 JT Equity	Japan	2010	1	0	0	0	0	0	0	0	0	1	0	0	1	3	13.3655	-0.0168502	0.294017	0.0661475	0.149142	0.020644
6301 JT	6301 JT Equity	Japan	2010	1	0	1	0	0	0	0	0	0	1	1	0	1	5	14.488	-0.0471661	0.0420759	0.299317	0.268037	0.0237099
6326 JT	6326 JT Equity	Japan	2010	1	0	1	0	0	0	0	0	0	1	1	0	1	5	14.1584	-0.0188931	0.0790812	0.286081	0.156769	0.0178846
6367 JT	6367 JT Equity	Japan	2010	1	0	0	0	0	0	0	0	0	1	1	1	1	5	13.9462	-0.0263088	0.139863	0.35038	0.205896	0.0247619
6501 JT	6501 JT Equity	Japan	2010	1	0	1	1	1	0	1	1	0	1	1	1	1	10	16.0074	-0.031978	0.0645218	0.264433	0.247974	0.0416007
6503 JT	6503 JT Equity	Japan	2010	1	0	1	0	1	0	1	1	0	1	1	0	1	8	14.9834	-0.033924	0.121651	0.176099	0.16097	0.0415851
6594 JT	6594 JT Equity	Japan	2010	1	0	0	0	0	0	0	0	0	1	0	0	1	3	13.4485	-0.0528413	0.177989	0.171349	0.290574	0.0356717
6702 JT	6702 JT Equity	Japan	2010	1	0	1	0	0	0	0	0	0	1	1	1	1	6	14.9874	-0.0354781	0.0999777	0.200351	0.205305	0.0696705
6752 JT	6752 JT Equity	Japan	2010	1	0	1	0	0	0	0	0	1	1	1	0	1	6	15.9387	-0.0449444	0.132795	0.158888	0.234028	0.0570591
6758 JT	6758 JT Equity	Japan	2010	1	1	1	0	1	0	1	1	0	1	1	1	1	10	16.3701	-0.0262744	0.092616	0.0939533	0.0783415	0.0335766
6861 JT	6861 JT Equity	Japan	2010	1	0	0	0	0	0	0	0	0	1	0	0	1	3	13.2577	-0.00322112	0.0542386	0	0.0301832	0.0123133
6902 JT	6902 JT Equity	Japan	2010	1	0	0	1	0	0	0	0	0	1	1	0	1	5	15.0287	-0.0377492	0.1708	0.121819	0.268336	0.0802828
6954 JT	6954 JT Equity	Japan	2010	1	0	0	0	0	0	0	0	0	1	1	1	1	5	13.7008	-0.0115494	0.560003	0	0.237521	0.0170055
6971 JT	6971 JT Equity	Japan	2010	1	0	1	0	0	0	0	0	0	1	1	0	1	5	14.43	-0.0197386	0.169375	0.0252045	0.129873	0.0269976
6981 JT	6981 JT Equity	Japan	2010	1	0	0	0	0	0	0	0	0	1	0	0	1	3	13.7416	-0.0246213	0.0718009	0.00590769	0.307136	0.0448422
6988 JT	6988 JT Equity	Japan	2010	1	0	0	0	0	0	0	0	0	1	1	0	1	4	13.3455	-0.0543287	0.275077	0.120008	0.333452	0.033402
7011 JT	7011 JT Equity	Japan	2010	1	0	1	0	0	0	0	0	0	1	1	0	1	5	15.2655	-0.0430002	0.0642904	0.353121	0.21027	0.014339
7201 JT	7201 JT Equity	Japan	2010	1	0	0	0	0	0	0	0	0	1	1	0	1	4	16.1394	-0.0269941	0.0785535	0.40826	0.377699	0.0377393
7202 JT	7202 JT Equity	Japan	2010	1	0	0	0	0	0	0	0	0	1	1	0	1	4	13.9202	-0.0330454	0.14033	0.283697	0.448247	0.0497333
7203 JT	7203 JT Equity	Japan	2010	1	0	1	0	0	0	0	0	0	1	1	0	1	5	17.2283	-0.0199193	0.0614758	0.412313	0.221122	0.0238999
7261 JT	7261 JT Equity	Japan	2010	1	0	0	0	0	0	0	0	0	1	0	0	1	3	14.4822	-0.0106368	0.139172	0.370746	0.423855	0.0437424
7267 JT	7267 JT Equity	Japan	2010	1	0	0	0	0	0	0	0	0	1	1	0	1	4	16.269	-0.0337138	0.0963016	0.352707	0.291923	0.0398397
7269 JT	7269 JT Equity	Japan	2010	1	0	0	0	0	0	0	0	0	1	1	0	1	4	14.6832	-0.0542268	0.0618961	0.233957	0.237622	0.0456891
7270 JT	7270 JT Equity	Japan	2010	1	0	0	0	0	0	0	0	0	1	1	0	1	4	14.0236	-0.0431122	0.136956	0.303224	0.365063	0.03019
7741 JT	7741 JT Equity	Japan	2010	1	1	0	0	1	0	1	1	0	1	1	1	1	9	13.2362	-0.0475664	0.299734	0.19914	0.218107	0.0261829
7751 JT	7751 JT Equity	Japan	2010	1	0	1	0	0	0	0	0	0	1	1	0	1	5	15.1978	-0.0499902	0.210998	0.00284426	0.301712	0.0792749
7974 JT	7974 JT Equity	Japan	2010	1	0	0	0	0	0	0	0	0	1	0	0	1	3	14.3814	-0.0097258	0.503692	0.000197049	0.045194	0.0258213
8001 JT	8001 JT Equity	Japan	2010	1	0	0	0	0	0	0	0	0	1	1	0	1	4	15.516	-0.0173682	0.0866789	0.442405	0.121667	0
8002 JT	8002 JT Equity	Japan	2010	1	0	1	0	0	0	0	0	0	1	1	0	1	5	15.3386	-0.0191522	0.122529	0.541904	0.150687	0
8031 JT	8031 JT Equity	Japan	2010	1	0	1	0	0	0	0	0	0	1	1	1	1	6	15.94	-0.0277383	0.167452	0.419268	0.116927	0.00043016
8035 JT	8035 JT Equity	Japan	2010	1	0	1	0	0	0	0	0	0	1	1	0	1	5	13.4536	-0.0203834	0.0817677	0.00740431	0.1323	0.0776534
8053 JT	8053 JT Equity	Japan	2010	1	0	0	0	0	0	0	0	0	0	0	0	0	1	15.7766	-0.00995252	0.110681	0.508825	0.117949	0
8058 JT	8058 JT Equity	Japan	2010	1	0	1	0	0	0	0	0	0	1	1	0	1	5	16.2003	-0.0168049	0.0995265	0.40492	0.15627	0.000337022
8113 JT	8113 JT Equity	Japan	2010	1	0	1	0	0	0	0	0	0	1	0	0	1	4	12.6371	-0.0785254	0.324509	0.0293138	0.309826	0.0148096
8267 JT	8267 JT Equity	Japan	2010	1	1	1	0	1	0	1	1	1	1	1	0	1	10	15.1466	-0.0812065	0.0777521	0.33042	0.378478	0
8306 JT	8306 JT Equity	Japan	2010	1	0	1	0	0	0	0	0	0	1	0	0	1	4	19.1342	-0.000528493	0.0367212	0.205378	0.00665068	NA
8308 JT	8308 JT Equity	Japan	2010	1	1	1	1	1	0	0	1	0	1	1	1	1	10	17.5228	-0.000268313	0.0394588	0.0553383	0.00791038	NA
8309 JT	8309 JT Equity	Japan	2010	1	0	0	0	0	0	0	0	0	1	1	0	1	4	16.5221	-0.000230071	0.0175084	0.231593	0.00841236	NA
8316 JT	8316 JT Equity	Japan	2010	1	0	1	0	0	0	0	0	0	1	1	0	1	5	18.629	-0.0012679	0.0474155	0.188778	0.00877825	NA
8411 JT	8411 JT Equity	Japan	2010	1	0	0	0	0	0	0	0	0	1	1	0	1	4	18.867	-0.000867193	0.0333519	0.312961	0.00593482	NA
8591 JT	8591 JT Equity	Japan	2010	1	0	1	1	1	0	1	1	0	1	0	1	1	9	15.8619	-0.0503131	0.0825715	0.609741	0.0125108	NA
8601 JT	8601 JT Equity	Japan	2010	1	0	1	0	0	0	0	0	0	1	1	1	1	6	16.6578	-0.000530622	0.0407558	0.806653	0.0083033	NA
8604 JT	8604 JT Equity	Japan	2010	1	1	1	0	1	0	0	1	0	1	0	1	1	8	17.2884	-0.00257766	0.0316672	0.904556	0.0110825	NA
8630 JT	8630 JT Equity	Japan	2010	1	0	0	0	0	0	0	0	0	0	0	0	0	1	16.6642	-0.00152752	0.0252372	0.114796	0.0187863	NA
8725 JT	8725 JT Equity	Japan	2010	1	0	0	0	0	0	0	0	0	1	1	0	1	4	15.833	-0.00231222	0.0412326	0.0128357	0.0339165	NA
8750 JT	8750 JT Equity	Japan	2010	1	0	1	0	0	0	0	0	0	1	1	0	1	5	17.2845	-0.00102672	0.00585972	0.0112188	0.038749	NA
8766 JT	8766 JT Equity	Japan	2010	1	0	1	0	0	0	0	0	0	1	1	0	1	5	16.6642	-0.00152752	0.0252372	0.114796	0.0187863	NA
8795 JT	8795 JT Equity	Japan	2010	1	0	0	0	0	0	0	0	0	1	1	0	1	4	16.3711	-0.000752323	0.0238409	0.00872404	0.0237442	NA
8801 JT	8801 JT Equity	Japan	2010	1	0	0	0	0	0	0	0	0	1	1	0	1	4	15.1267	-0.0190431	0.0170105	0.478319	0.559221	0.00014338
8802 JT	8802 JT Equity	Japan	2010	1	0	1	0	0	0	0	0	1	1	1	0	1	6	15.2869	-0.0257663	0.0389246	0.404611	0.659467	0
8830 JT	8830 JT Equity	Japan	2010	1	0	1	0	0	0	0	0	1	1	1	0	1	6	14.9686	-0.0360024	0.0471299	0.637928	0.598596	0
9020 JT	9020 JT Equity	Japan	2010	1	0	1	0	0	0	0	0	0	1	1	0	1	5	15.7608	-0.0637885	0.0092824	0.486341	0.840293	0.00235666
9021 JT	9021 JT Equity	Japan	2010	1	0	1	0	0	0	0	0	0	1	1	1	1	6	14.7502	-0.0966794	0.0200614	0.416722	0.813811	0.00254479
9022 JT	9022 JT Equity	Japan	2010	1	0	1	0	0	0	0	0	0	1	1	0	1	5	15.4663	-0.0481224	0.0100199	0.636178	0.890599	0.00487929
9064 JT	9064 JT Equity	Japan	2010	1	0	0	0	0	0	0	0	0	1	1	0	1	4	13.6861	-0.0368603	0.215853	0.0928673	0.404252	0
9201 JT	9201 JT Equity	Japan	2010	1	0	0	0	0	0	0	0	0	0	0	0	0	1	NA	NA	NA	NA	NA	NA
9202 JT	9202 JT Equity	Japan	2010	1	0	1	0	0	0	0	0	0	1	1	0	1	5	14.4356	-0.100142	0.00712501	0.506535	0.61985	0
9432 JT	9432 JT Equity	Japan	2010	1	0	1	0	0	0	0	0	0	1	1	0	1	5	16.7567	-0.072386	0.0481049	0.239381	0.531048	0.0146863
9433 JT	9433 JT Equity	Japan	2010	1	0	0	0	0	0	0	0	0	1	1	0	1	4	15.1556	-0.103067	0.0252379	0.287148	0.508189	0.00811277
9437 JT	9437 JT Equity	Japan	2010	1	0	0	0	0	0	0	0	0	1	1	0	1	4	15.7261	-0.0710516	0.0529417	0.0903311	0.385922	0.0162652
9502 JT	9502 JT Equity	Japan	2010	1	0	1	0	0	0	0	0	0	1	1	1	1	6	15.4832	-0.0479621	0.018479	0.481239	0.741245	0.00262341
9503 JT	9503 JT Equity	Japan	2010	1	0	1	0	0	0	0	0	0	1	1	0	1	5	15.7779	-0.0601459	0.0109876	0.492108	0.652584	0.00275608
9531 JT	9531 JT Equity	Japan	2010	1	0	1	0	0	0	0	0	0	1	1	1	1	6	14.4258	-0.0741516	0.0573778	0.303623	0.602313	0.00501474
9532 JT	9532 JT Equity	Japan	2010	1	0	0	0	0	0	0	0	0	1	1	0	1	4	14.2102	-0.0587993	0.0636683	0.363286	0.557202	0.00719054
9735 JT	9735 JT Equity	Japan	2010	1	0	0	0	0	0	0	0	0	1	1	0	1	4	13.894	-0.0350233	0.179581	0.0777107	0.252404	0.00555155
9843 JT	9843 JT Equity	Japan	2010	0	0	0	0	0	0	0	0	1	1	1	0	1	4	12.294	-0.108134	0.0515967	0.131451	0.543006	0
9983 JT	9983 JT Equity	Japan	2010	1	1	0	1	0	0	0	0	0	1	1	0	1	6	13.1368	-0.0338073	0.123137	0.0568357	0.0988474	0
9984 JT	9984 JT Equity	Japan	2010	1	0	0	0	0	0	0	0	0	1	0	0	1	3	15.3113	-0.0501511	0.106872	0.578463	0.213025	0.000124807
000030 KS	000030 KS Equity	South Korea	2010	1	0	0	0	0	0	0	0	0	0	0	0	0	1	19.2473	0.0507704	0.0507704	0.192098	0.0102137	NA
000100 KS	000100 KS Equity	South Korea	2010	1	0	0	0	0	0	0	0	0	0	0	0	0	1	14.0685	0.116606	0.116606	0.00706577	0.154924	0.0337581
000120 KS	000120 KS Equity	South Korea	2010	1	0	0	0	0	0	0	0	0	0	0	0	0	1	15.1789	0.0253676	0.0253676	0.273923	0.449997	NA
000150 KS	000150 KS Equity	South Korea	2010	1	0	0	0	0	0	0	0	0	0	0	0	0	1	15.5956	0.0546581	0.0546581	0.160562	0.210639	0.0243372
000210 KS	000210 KS Equity	South Korea	2010	1	0	0	0	0	0	0	0	0	0	0	0	0	1	16.0921	0.120182	0.120182	0.193737	0.142258	0.00928774
000270 KS	000270 KS Equity	South Korea	2010	1	1	0	0	1	0	0	1	0	1	0	0	1	6	17.0841	0.0614984	0.0614984	0.241318	0.325918	0.0187258
000660 KS	000660 KS Equity	South Korea	2010	1	1	1	1	1	0	0	1	0	1	0	0	1	8	16.6727	0.0610812	0.0610812	0.347728	0.60823	0.0453857
000670 KS	000670 KS Equity	South Korea	2010	1	0	0	0	0	0	0	0	0	0	0	0	0	1	14.6481	0.0471921	0.0471921	0.0744195	0.158911	NA
000720 KS	000720 KS Equity	South Korea	2010	1	0	0	0	0	0	0	0	0	0	0	0	0	1	16.2131	0.158291	0.158291	0.0902218	0.0997731	NA
000810 KS	000810 KS Equity	South Korea	2010	1	0	0	0	0	0	0	0	0	0	0	0	0	1	17.1006	0.00884965	0.00884965	0.00137391	0.0427718	NA
000880 KS	000880 KS Equity	South Korea	2010	1	0	0	0	0	0	0	0	0	0	0	0	0	1	16.4982	0.0149271	0.0149271	0.336742	0.196823	0.00518996
001040 KS	001040 KS Equity	South Korea	2010	1	0	0	0	0	0	0	0	0	0	0	0	0	1	16.4402	0.0875094	0.0875094	0.326785	0.358838	0.0045469
001450 KS	001450 KS Equity	South Korea	2010	1	0	0	0	0	0	0	0	0	0	0	0	0	1	16.2508	0.0267457	0.0267457	0.00442995	0.0805966	NA
001800 KS	001800 KS Equity	South Korea	2010	1	0	0	0	0	0	0	0	0	0	0	0	0	1	14.5901	0.0578451	0.0578451	0.324767	0.52148	NA
002380 KS	002380 KS Equity	South Korea	2010	1	0	0	0	0	0	0	0	0	0	0	0	0	1	15.9569	0.0765169	0.0765169	0.110325	0.321435	NA
002790 KS	002790 KS Equity	South Korea	2010	1	0	0	0	0	0	0	0	0	0	0	0	0	1	15.1579	0.0684932	0.0684932	0.00903041	0.487345	0.0157311
003490 KS	003490 KS Equity	South Korea	2010	1	0	0	0	0	0	0	0	0	0	0	0	0	1	16.8117	0.0425573	0.0425573	0.627187	0.629718	NA
003550 KS	003550 KS Equity	South Korea	2010	1	0	0	0	0	0	0	0	0	0	0	0	0	1	16.4386	0.0250523	0.0250523	0.0647628	0.149709	0.00393276
004020 KS	004020 KS Equity	South Korea	2010	1	0	0	0	0	0	0	0	0	0	0	0	0	1	16.8051	0.0509997	0.0509997	0.447858	0.583572	0.00141422
004170 KS	004170 KS Equity	South Korea	2010	1	0	0	0	0	0	0	0	0	0	0	0	0	1	16.4777	0.00785493	0.00785493	0.229833	0.650559	0.000216777
004370 KS	004370 KS Equity	South Korea	2010	1	0	0	0	0	0	0	0	0	0	0	0	0	1	14.5956	0.0571965	0.0571965	0.051248	0.481316	0.00279216
004800 KS	004800 KS Equity	South Korea	2010	1	0	0	0	0	0	0	0	0	0	0	0	0	1	16.3259	0.0493384	0.0493384	0.484987	0.341503	0.00915279
004990 KS	004990 KS Equity	South Korea	2010	1	0	0	0	0	0	0	0	0	0	0	0	0	1	15.1998	0.0482327	0.0482327	0.112511	0.301619	0.00159123
005300 KS	005300 KS Equity	South Korea	2010	1	0	0	0	0	0	0	0	0	0	0	0	0	1	15.1072	0.0281685	0.0281685	0.177236	0.418644	NA
005380 KS	005380 KS Equity	South Korea	2010	1	1	0	0	1	0	0	1	0	1	0	0	1	6	18.3664	0.0656271	0.0656271	0.407503	0.195475	0.0146628
005490 KS	005490 KS Equity	South Korea	2010	1	1	1	1	1	0	1	1	0	1	0	0	1	9	18.0557	0.047921	0.047921	0.305126	0.366441	0.00773606
005830 KS	005830 KS Equity	South Korea	2010	1	0	0	0	0	0	0	0	0	0	0	0	0	1	16.5148	0.0472916	0.0472916	0.000201768	0.0259256	NA
005930 KS	005930 KS Equity	South Korea	2010	1	1	0	1	1	0	1	1	0	1	0	0	1	8	18.7155	0.0729132	0.0729132	0.0802403	0.394408	0.0700793
005940 KS	005940 KS Equity	South Korea	2010	1	0	0	0	0	0	0	0	0	0	0	0	0	1	16.7565	0.0664677	0.0664677	0.519265	0.0179031	NA
006400 KS	006400 KS Equity	South Korea	2010	1	1	0	1	1	0	0	1	0	1	0	1	1	8	15.8866	0.134406	0.134406	0.0451726	0.217688	0.0272654
006800 KS	006800 KS Equity	South Korea	2010	1	0	0	0	0	0	0	0	0	0	0	0	0	1	16.6806	0.041398	0.041398	0.439707	0.0241939	NA
007070 KS	007070 KS Equity	South Korea	2010	1	0	0	0	0	0	0	0	0	0	0	0	0	1	NA	NA	NA	NA	NA	NA
007310 KS	007310 KS Equity	South Korea	2010	1	0	0	0	0	0	0	0	0	0	0	0	0	1	13.7117	0.115055	0.115055	0.0998204	0.439089	NA
008770 KS	008770 KS Equity	South Korea	2010	1	0	0	0	0	0	0	0	0	0	0	0	0	1	13.9869	0.0934578	0.0934578	0.25798	0.392625	0
008930 KS	008930 KS Equity	South Korea	2010	1	0	0	0	0	0	0	0	0	0	0	0	0	1	12.9658	0.0315891	0.0315891	0.000337974	0.0298373	0
009150 KS	009150 KS Equity	South Korea	2010	1	1	0	0	1	0	0	0	0	1	0	0	1	5	15.7377	0.101726	0.101726	0.250082	0.383093	0.0586298
009240 KS	009240 KS Equity	South Korea	2010	1	0	0	0	0	0	0	0	0	0	0	0	0	1	12.6672	0.124442	0.124442	0.0678658	0.212185	NA
009540 KS	009540 KS Equity	South Korea	2010	1	0	0	0	0	0	0	0	0	0	0	0	0	1	17.6625	0.0400991	0.0400991	0.210108	0.31543	0.00417733
009830 KS	009830 KS Equity	South Korea	2010	1	0	0	0	0	0	0	0	0	0	0	0	0	1	16.2113	0.0417509	0.0417509	0.353617	0.415239	0.000238129
010060 KS	010060 KS Equity	South Korea	2010	1	0	0	0	0	0	0	0	0	0	0	0	0	1	15.5376	0.0752747	0.0752747	0.283292	0.675428	0.00310721
010130 KS	010130 KS Equity	South Korea	2010	1	0	0	0	0	0	0	0	0	0	0	0	0	1	15.1953	0.0884232	0.0884232	0.14094	0.354366	NA
010140 KS	010140 KS Equity	South Korea	2010	1	0	0	0	0	0	0	0	0	0	0	0	0	1	16.752	0.0236994	0.0236994	0.150533	0.288171	0.00651493
010950 KS	010950 KS Equity	South Korea	2010	1	0	0	0	0	0	0	0	0	0	0	0	0	1	16.1185	0.0853516	0.0853516	0.261814	0.375082	0.00106117
011070 KS	011070 KS Equity	South Korea	2010	1	0	0	0	0	0	0	0	0	0	0	0	0	1	15.2327	0.0579734	0.0579734	0.399663	0.566638	0.04804
011170 KS	011170 KS Equity	South Korea	2010	1	0	0	0	0	0	0	0	0	0	0	0	0	1	15.9894	0.0603191	0.0603191	0.185768	0.424515	0.00259675
011210 KS	011210 KS Equity	South Korea	2010	1	0	0	0	0	0	0	0	0	0	0	0	0	1	15.078	0.0588756	0.0588756	0.294599	0.305617	NA
011780 KS	011780 KS Equity	South Korea	2010	1	0	0	0	0	0	0	0	0	0	0	0	0	1	15.2316	0.0365845	0.0365845	0.603995	0.43059	0.00942562
012330 KS	012330 KS Equity	South Korea	2010	1	0	0	0	1	0	0	1	0	1	0	0	1	5	16.7223	0.133791	0.133791	0.128617	0.161022	0.0145457
012450 KS	012450 KS Equity	South Korea	2010	1	0	0	0	0	0	0	0	0	0	0	0	0	1	14.8795	0.0368313	0.0368313	0.277405	0.251669	0.0457254
012630 KS	012630 KS Equity	South Korea	2010	1	0	0	0	0	0	0	0	0	0	0	0	0	1	15.6408	0.0733946	0.0733946	0.364049	0.123861	0.26045
012750 KS	012750 KS Equity	South Korea	2010	1	0	0	0	0	0	0	0	0	0	0	0	0	1	13.7443	0.115518	0.115518	0	0.305649	0.0178877
015760 KS	015760 KS Equity	South Korea	2010	1	1	1	0	1	0	0	1	0	1	0	0	1	7	18.6793	0.0155607	0.0155607	0.315603	0.82928	0.00675859
016360 KS	016360 KS Equity	South Korea	2010	1	0	0	0	0	0	0	0	0	0	0	0	0	1	16.4602	0.0449241	0.0449241	0.36534	0.0062469	NA
017670 KS	017670 KS Equity	South Korea	2010	1	0	0	0	0	0	0	0	0	0	0	0	0	1	16.9567	0.0285057	0.0285057	0.262815	0.352467	0.0153859
018260 KS	018260 KS Equity	South Korea	2010	1	0	0	0	0	0	0	0	0	0	0	0	0	1	15.1112	0.101089	0.101089	0.00316571	0.205839	0.00834271
018880 KS	018880 KS Equity	South Korea	2010	1	0	0	0	0	0	0	0	0	0	0	0	0	1	14.4419	0.153741	0.153741	0.0425592	0.343466	NA
021240 KS	021240 KS Equity	South Korea	2010	1	0	0	0	0	0	0	0	0	0	0	0	0	1	14.1431	0.0537566	0.0537566	0.239972	0.339331	0.0158821
023530 KS	023530 KS Equity	South Korea	2010	1	0	0	0	0	0	0	0	0	0	0	0	0	1	17.1872	0.0426555	0.0426555	0.288235	0.43436	NA
024110 KS	024110 KS Equity	South Korea	2010	1	0	0	0	0	0	0	0	0	0	0	0	0	1	18.9573	0.0335713	0.0335713	0.547434	0.0069641	NA
027410 KS	027410 KS Equity	South Korea	2010	1	0	0	0	0	0	0	0	0	0	0	0	0	1	NA	NA	NA	NA	NA	NA
028260 KS	028260 KS Equity	South Korea	2010	1	0	0	0	0	0	0	0	0	0	0	0	0	1	NA	NA	NA	NA	NA	NA
029780 KS	029780 KS Equity	South Korea	2010	1	0	0	0	0	0	0	0	0	0	0	0	0	1	16.4721	0.0233959	0.0233959	0.455421	0.0212011	NA
030000 KS	030000 KS Equity	South Korea	2010	1	0	0	0	0	0	0	0	0	0	0	0	0	1	14.1686	0.0969069	0.0969069	0.00311214	0.0547892	NA
030200 KS	030200 KS Equity	South Korea	2010	1	0	0	0	0	0	0	0	0	0	0	0	0	1	17.1092	0.0427646	0.0427646	0.351732	0.497308	0.0209323
032640 KS	032640 KS Equity	South Korea	2010	1	0	0	0	0	0	0	0	0	0	0	0	0	1	15.9585	0.0630523	0.0630523	0.326701	0.571263	0.00572935
032830 KS	032830 KS Equity	South Korea	2010	1	0	0	0	0	0	0	0	0	0	0	0	0	1	18.7071	0.0114276	0.0114276	0	0.0332314	NA
033780 KS	033780 KS Equity	South Korea	2010	1	0	0	0	0	0	0	0	0	0	0	0	0	1	15.5694	0.169864	0.169864	0.0118663	0.261524	0.00387083
034020 KS	034020 KS Equity	South Korea	2010	1	0	0	0	0	0	0	0	0	0	0	0	0	1	16.6474	0.0843493	0.0843493	0.294128	0.207444	0.00872155
034220 KS	034220 KS Equity	South Korea	2010	1	1	0	0	1	0	0	1	0	1	0	0	1	6	16.9876	0.0683642	0.0683642	0.191074	0.537161	0.0468306
034730 KS	034730 KS Equity	South Korea	2010	1	0	0	0	0	0	0	0	0	0	0	0	0	1	15.31	0.145561	0.145561	0.388756	0.0761793	0.00852287
035250 KS	035250 KS Equity	South Korea	2010	1	0	0	0	0	0	0	0	0	0	0	0	0	1	14.7745	0.0161999	0.0161999	0	0.474235	NA
035420 KS	035420 KS Equity	South Korea	2010	1	0	0	0	0	0	0	0	0	0	0	0	0	1	14.492	0.282133	0.282133	0.113467	0.168786	0.353895
035720 KS	035720 KS Equity	South Korea	2010	1	0	0	0	0	0	0	0	0	0	0	0	0	1	13.0407	0.211128	0.211128	0.00088499	0.142118	0.0688281
036460 KS	036460 KS Equity	South Korea	2010	1	0	0	0	0	0	0	0	0	0	0	0	0	1	17.2175	0.00680936	0.00680936	0.627323	0.540791	0.0011691
036570 KS	036570 KS Equity	South Korea	2010	1	0	0	0	0	0	0	0	0	0	0	0	0	1	13.8388	0.0580857	0.0580857	0.0035836	0.191969	0.129823
047040 KS	047040 KS Equity	South Korea	2010	1	0	0	0	0	0	0	0	0	0	0	0	0	1	16.104	0.0488976	0.0488976	0.261902	0.0672195	NA
047050 KS	047050 KS Equity	South Korea	2010	1	0	0	0	0	0	0	0	0	0	0	0	0	1	15.7541	0.0649824	0.0649824	0.54599	0.0776891	0.000256868
047810 KS	047810 KS Equity	South Korea	2010	1	0	0	0	0	0	0	0	0	0	0	0	0	1	NA	NA	NA	NA	NA	NA
051600 KS	051600 KS Equity	South Korea	2010	1	0	0	0	0	0	0	0	0	0	0	0	0	1	NA	NA	NA	NA	NA	NA
051900 KS	051900 KS Equity	South Korea	2010	1	1	0	1	1	0	0	0	0	1	0	1	1	7	14.4808	0.0228288	0.0228288	0.259529	0.311831	0.0070658
051910 KS	051910 KS Equity	South Korea	2010	1	0	0	0	0	0	0	0	0	0	0	0	0	1	16.355	0.107945	0.107945	0.165787	0.463334	0.0220669
055550 KS	055550 KS Equity	South Korea	2010	1	1	1	0	1	0	0	1	0	0	0	0	1	6	19.4086	0.0267476	0.0267476	0.227691	0.0110829	NA
066570 KS	066570 KS Equity	South Korea	2010	1	1	1	1	1	0	0	1	0	1	0	0	1	8	17.2912	0.0601563	0.0601563	0.222728	0.201138	0.076736
068270 KS	068270 KS Equity	South Korea	2010	1	0	0	0	0	0	0	0	0	0	0	0	0	1	NA	NA	NA	NA	NA	NA
069960 KS	069960 KS Equity	South Korea	2010	1	0	0	0	0	0	0	0	0	0	0	0	0	1	15.1807	0.0217367	0.0217367	0.0780297	0.63825	3.11492e-05
071050 KS	071050 KS Equity	South Korea	2010	1	0	0	0	0	0	0	0	0	0	0	0	0	1	16.4519	0.0271121	0.0271121	0.485026	0.0237723	NA
078930 KS	078930 KS Equity	South Korea	2010	1	0	0	0	0	0	0	0	0	0	0	0	0	1	16.0204	0.023934	0.023934	0.196175	0.158872	0.00430737
086280 KS	086280 KS Equity	South Korea	2010	1	0	0	0	0	0	0	0	0	0	0	0	0	1	14.8473	0.163923	0.163923	0.316872	0.215716	NA
086790 KS	086790 KS Equity	South Korea	2010	1	1	1	0	1	0	1	1	0	1	0	1	1	9	18.8777	0.032142	0.032142	0.222133	0.00993557	NA
088350 KS	088350 KS Equity	South Korea	2010	1	0	0	0	0	0	0	0	0	0	0	0	0	1	17.958	0.00444631	0.00444631	0.00223421	0.0403176	NA
090430 KS	090430 KS Equity	South Korea	2010	1	0	0	0	0	0	0	0	0	0	0	0	0	1	14.7245	0.0641229	0.0641229	0.0139289	0.646048	0.0266799
096770 KS	096770 KS Equity	South Korea	2010	1	0	0	0	0	0	0	0	0	0	0	0	0	1	17.1967	0.100272	0.100272	0.366821	0.368976	0.00377603
097950 KS	097950 KS Equity	South Korea	2010	1	0	0	0	0	0	0	0	0	0	0	0	0	1	15.6077	0.051078	0.051078	0.320468	0.468405	0.0104539
105560 KS	105560 KS Equity	South Korea	2010	1	1	1	0	1	0	1	1	0	1	0	1	1	9	19.3715	0.0263934	0.0263934	0.162872	0.0121739	NA
128940 KS	128940 KS Equity	South Korea	2010	1	0	0	0	0	0	0	0	0	0	0	0	0	1	13.6315	0.0146786	0.0146786	0.385104	0.330587	0.0531945
138930 KS	138930 KS Equity	South Korea	2010	1	0	0	0	0	0	0	0	0	0	0	0	0	1	NA	NA	NA	NA	NA	NA
139480 KS	139480 KS Equity	South Korea	2010	1	0	0	0	0	0	0	0	0	0	0	0	0	1	NA	NA	NA	NA	NA	NA
161390 KS	161390 KS Equity	South Korea	2010	1	0	0	0	0	0	0	0	0	0	0	0	0	1	NA	NA	NA	NA	NA	NA
207940 KS	207940 KS Equity	South Korea	2010	1	0	0	0	0	0	0	0	0	0	0	0	0	1	NA	NA	NA	NA	NA	NA
251270 KS	251270 KS Equity	South Korea	2010	1	0	0	0	0	0	0	0	0	0	0	0	0	1	NA	NA	NA	NA	NA	NA
AAV TB	AAV TB Equity	Thailand	2010	1	0	0	0	0	0	0	0	0	0	0	0	0	1	7.91052	-0.0199182	0.095525	0.0371517	0.0503805	NA
ADVANC TB	ADVANC TB Equity	Thailand	2010	1	0	1	1	0	0	0	0	0	0	1	1	1	6	11.486	-0.0495487	0.107361	0.373509	0.567706	0
AMATA TB	AMATA TB Equity	Thailand	2010	1	0	0	0	0	0	0	0	0	0	0	0	0	1	9.57364	-0.0130358	0.0764274	0.368705	0.527645	0
ANAN TB	ANAN TB Equity	Thailand	2010	1	0	0	0	0	0	0	0	0	0	0	0	0	1	9.16267	-0.0163198	0.0321529	0.603426	0.0434091	NA
AOT TB	AOT TB Equity	Thailand	2010	1	0	0	0	0	0	0	0	0	0	0	0	0	1	11.8607	-0.0159681	0.024853	0.437774	0.702265	0
AP TB	AP TB Equity	Thailand	2010	1	0	0	0	0	0	0	0	0	0	0	0	0	1	10.0906	-0.00201845	0.0147386	0.442342	0.0107161	0
BA TB	BA TB Equity	Thailand	2010	1	0	0	0	0	0	0	0	0	0	0	0	0	1	NA	NA	NA	NA	NA	NA
BANPU TB	BANPU TB Equity	Thailand	2010	1	1	1	1	1	0	0	0	0	1	0	0	1	7	12.1711	-0.0177544	0.0879225	0.469282	0.208402	0
BBL TB	BBL TB Equity	Thailand	2010	1	0	0	0	0	0	0	0	0	0	0	0	0	1	14.4832	-0.000743593	0.0207766	0.137642	0.0187263	NA
BCH TB	BCH TB Equity	Thailand	2010	1	0	0	0	0	0	0	0	0	0	0	0	0	1	8.61122	-0.102247	0.180627	0.195038	0.637013	NA
BCP TB	BCP TB Equity	Thailand	2010	1	0	0	0	0	0	0	0	0	0	0	0	0	1	10.9753	-0.0225732	0.155943	0.340829	0.424703	0
BCPG TB	BCPG TB Equity	Thailand	2010	1	0	0	0	0	0	0	0	0	0	0	0	0	1	NA	NA	NA	NA	NA	NA
BDMS TB	BDMS TB Equity	Thailand	2010	1	0	1	1	1	0	1	1	0	1	0	0	1	8	10.3796	-0.0358315	0.0773194	0.333906	0.60152	0
BEAUTY TB	BEAUTY TB Equity	Thailand	2010	1	0	0	0	0	0	0	0	0	0	0	0	0	1	5.23263	-0.105307	0.0840952	0.065103	0.369008	NA
BEC TB	BEC TB Equity	Thailand	2010	1	0	0	1	1	0	0	0	0	1	0	1	1	6	9.17055	-0.00749717	0.540555	0.00337151	0.0391099	0
BEM TB	BEM TB Equity	Thailand	2010	1	0	0	0	0	0	0	0	0	0	0	0	0	1	NA	NA	NA	NA	NA	NA
BH TB	BH TB Equity	Thailand	2010	1	0	0	0	0	0	0	0	0	0	0	0	0	1	9.12169	-0.0729246	0.0685658	0.167182	0.632089	0
BIG TB	BIG TB Equity	Thailand	2010	1	0	0	0	0	0	0	0	0	0	0	0	0	1	NA	NA	NA	NA	NA	NA
BJC TB	BJC TB Equity	Thailand	2010	1	1	0	1	1	0	0	1	0	1	0	1	1	8	10.2284	-0.0400286	0.0442157	0.291772	0.45631	0
BLAND TB	BLAND TB Equity	Thailand	2010	1	0	0	0	0	0	0	0	0	0	0	0	0	1	10.5602	-0.011334	0.0287399	0.105062	0.295199	NA
BPP TB	BPP TB Equity	Thailand	2010	1	0	0	0	0	0	0	0	0	0	0	0	0	1	NA	NA	NA	NA	NA	NA
BTS TB	BTS TB Equity	Thailand	2010	1	0	0	0	0	0	0	0	0	0	0	0	0	1	11.0232	-0.0141501	0.0404347	0.212641	0.851023	0
CBG TB	CBG TB Equity	Thailand	2010	1	0	0	0	0	0	0	0	0	0	0	0	0	1	NA	NA	NA	NA	NA	NA
CENTEL TB	CENTEL TB Equity	Thailand	2010	1	0	0	0	0	0	0	0	0	0	0	0	0	1	9.92515	-0.11223	0.0146469	0.451898	0.662691	0
CHG TB	CHG TB Equity	Thailand	2010	1	0	0	0	0	0	0	0	0	0	0	0	0	1	NA	NA	NA	NA	NA	NA
CK TB	CK TB Equity	Thailand	2010	1	0	0	0	0	0	0	0	0	0	0	0	0	1	10.3245	-0.0150525	0.0500328	0.639764	0.0751698	NA
CKP TB	CKP TB Equity	Thailand	2010	1	0	0	0	0	0	0	0	0	0	0	0	0	1	NA	NA	NA	NA	NA	NA
COM7 TB	COM7 TB Equity	Thailand	2010	1	0	0	0	0	0	0	0	0	0	0	0	0	1	NA	NA	NA	NA	NA	NA
CPALL TB	CPALL TB Equity	Thailand	2010	1	1	1	1	1	0	0	0	0	1	0	0	1	7	10.777	-0.0854477	0.328067	0	0.309467	0
CPF TB	CPF TB Equity	Thailand	2010	1	1	1	1	1	0	0	1	0	1	0	1	1	9	11.7448	-0.0512298	0.0615501	0.369962	0.373866	0
CPN TB	CPN TB Equity	Thailand	2010	1	1	1	1	1	0	1	1	0	1	0	1	1	10	10.8943	-0.0983797	0.0143229	0.354344	0.851281	0
DTAC TB	DTAC TB Equity	Thailand	2010	1	1	1	0	1	0	1	0	0	1	0	1	1	8	11.506	-0.00451969	0.126344	0.089718	0.0601805	0
EA TB	EA TB Equity	Thailand	2010	1	0	0	0	0	0	0	0	0	0	0	0	0	1	6.99049	-0.0445444	0.0583115	0.32316	0.427892	NA
EGCO TB	EGCO TB Equity	Thailand	2010	1	0	0	0	0	0	0	0	0	0	0	0	0	1	11.1131	-0.00134564	0.115576	0.142609	0.225514	0
EPG TB	EPG TB Equity	Thailand	2010	1	0	0	0	0	0	0	0	0	0	0	0	0	1	NA	NA	NA	NA	NA	NA
ESSO TB	ESSO TB Equity	Thailand	2010	1	0	0	0	0	0	0	0	0	0	0	0	0	1	11.1088	-0.068219	0.0195138	0.415365	0.458022	0
GFPT TB	GFPT TB Equity	Thailand	2010	1	0	0	0	0	0	0	0	0	0	0	0	0	1	9.12874	-0.0955321	0.0197028	0.326466	0.499502	0
GGC TB	GGC TB Equity	Thailand	2010	1	0	0	0	0	0	0	0	0	0	0	0	0	1	NA	NA	NA	NA	NA	NA
GLOBAL TB	GLOBAL TB Equity	Thailand	2010	1	0	0	0	0	0	0	0	0	0	0	0	0	1	8.67689	-0.0729098	0.0154952	0.34523	0.498699	NA
GPSC TB	GPSC TB Equity	Thailand	2010	1	0	0	0	0	0	0	0	0	0	0	0	0	1	NA	NA	NA	NA	NA	NA
GUNKUL TB	GUNKUL TB Equity	Thailand	2010	1	0	0	0	0	0	0	0	0	0	0	0	0	1	7.48981	-0.122216	0.12002	0.142135	0.282402	0
HANA TB	HANA TB Equity	Thailand	2010	1	0	0	0	0	0	0	0	0	0	0	0	0	1	9.72937	-0.136347	0.177015	0	0.388391	NA
HMPRO TB	HMPRO TB Equity	Thailand	2010	1	1	1	1	1	0	0	0	0	1	0	1	1	8	9.71668	-0.1176	0.0854174	0.165231	0.63309	0
INTUCH TB	INTUCH TB Equity	Thailand	2010	1	0	0	0	0	0	0	0	0	0	0	0	0	1	10.7616	-0.0144781	0.0527775	0.178178	0.413264	0
IRPC TB	IRPC TB Equity	Thailand	2010	1	1	1	1	1	0	0	0	0	1	0	1	1	8	11.6991	-0.0512473	0.0396005	0.27135	0.549287	0
ITD TB	ITD TB Equity	Thailand	2010	1	0	0	0	0	0	0	0	0	0	0	0	0	1	10.8362	-0.0270014	0.0402451	0.452586	0.285234	NA
IVL TB	IVL TB Equity	Thailand	2010	1	1	1	1	1	0	1	1	0	1	0	1	1	10	11.2637	-0.031029	0.0190227	0.411448	0.626377	0
JMART TB	JMART TB Equity	Thailand	2010	1	0	0	0	0	0	0	0	0	0	0	0	0	1	7.23613	-0.028144	0.0219614	0.422232	0.0753101	NA
JWD TB	JWD TB Equity	Thailand	2010	1	0	0	0	0	0	0	0	0	0	0	0	0	1	NA	NA	NA	NA	NA	NA
KBANK TB	KBANK TB Equity	Thailand	2010	1	1	1	1	1	0	1	0	0	1	0	1	1	9	14.2548	-0.00348421	0.0209197	0.0981005	0.0255464	NA
KCE TB	KCE TB Equity	Thailand	2010	1	0	0	0	0	0	0	0	0	0	0	0	0	1	9.07714	-0.0191666	0.0163577	0.561814	0.606446	0
KKP TB	KKP TB Equity	Thailand	2010	1	0	0	0	0	0	0	0	0	0	0	0	0	1	11.8629	-0.00308904	0.00673527	0.273378	0.00635057	NA
KTB TB	KTB TB Equity	Thailand	2010	1	1	1	1	1	0	0	1	0	1	0	1	1	9	14.3822	-0.00201232	0.0200443	0.1838	0.0126747	NA
KTC TB	KTC TB Equity	Thailand	2010	1	0	0	0	0	0	0	0	0	0	0	0	0	1	10.7902	-0.00353431	0.0160238	0.811056	0.00916243	NA
LH TB	LH TB Equity	Thailand	2010	1	1	0	1	1	0	0	1	0	1	0	0	1	7	10.9079	-0.0252307	0.0497346	0.408728	0.190472	NA
LPN TB	LPN TB Equity	Thailand	2010	1	0	0	0	0	0	0	0	0	0	0	0	0	1	9.24777	-0.00291166	0.1081	0.16993	0.0985573	0
MAJOR TB	MAJOR TB Equity	Thailand	2010	1	0	0	0	0	0	0	0	0	0	0	0	0	1	9.30864	-0.0284542	0.0183236	0.321125	0.489988	0
MC TB	MC TB Equity	Thailand	2010	1	0	0	0	0	0	0	0	0	0	0	0	0	1	NA	NA	NA	NA	NA	NA
MEGA TB	MEGA TB Equity	Thailand	2010	1	0	0	0	0	0	0	0	0	0	0	0	0	1	NA	NA	NA	NA	NA	NA
MINT TB	MINT TB Equity	Thailand	2010	1	1	0	1	1	1	0	1	0	1	0	1	0	8	10.3981	-0.130794	0.0352538	0.438056	0.48891	0
MONO TB	MONO TB Equity	Thailand	2010	1	0	0	0	0	0	0	0	0	0	0	0	0	1	NA	NA	NA	NA	NA	NA
MTC TB	MTC TB Equity	Thailand	2010	1	0	0	0	0	0	0	0	0	0	0	0	0	1	NA	NA	NA	NA	NA	NA
ORI TB	ORI TB Equity	Thailand	2010	1	0	0	0	0	0	0	0	0	0	0	0	0	1	NA	NA	NA	NA	NA	NA
PSH TB	PSH TB Equity	Thailand	2010	1	1	1	1	1	0	0	0	0	1	0	1	1	8	10.4368	-0.0317924	0.0422215	0.384579	0.0670789	0
PSL TB	PSL TB Equity	Thailand	2010	1	0	0	0	0	0	0	0	0	0	0	0	0	1	9.90158	-0.0481952	0.211574	0.246154	0.320628	0
PTG TB	PTG TB Equity	Thailand	2010	1	0	0	0	0	0	0	0	0	0	0	0	0	1	NA	NA	NA	NA	NA	NA
PTT TB	PTT TB Equity	Thailand	2010	1	0	1	1	0	0	0	0	0	0	0	1	0	4	14.0218	-0.0854618	0.110487	0.315324	0.430686	0
PTTEP TB	PTTEP TB Equity	Thailand	2010	1	1	1	1	1	0	0	1	0	1	0	1	1	9	12.6836	-0.191318	0.185106	0.241535	0.635382	0
PTTGC TB	PTTGC TB Equity	Thailand	2010	1	0	0	0	0	0	0	0	0	0	0	0	0	1	12.9203	NA	0.0514918	0.320125	0.604429	NA
QH TB	QH TB Equity	Thailand	2010	1	0	0	0	0	0	0	0	0	0	0	0	0	1	10.3271	-0.00365639	0.0364708	0.48087	0.44269	0
ROBINS TB	ROBINS TB Equity	Thailand	2010	1	0	0	0	0	0	0	0	0	0	0	0	0	1	9.41233	-0.0682441	0.287063	0	0.363216	0
SAWAD TB	SAWAD TB Equity	Thailand	2010	1	0	0	0	0	0	0	0	0	0	0	0	0	1	NA	NA	NA	NA	NA	NA
SCB TB	SCB TB Equity	Thailand	2010	1	1	1	1	1	0	1	1	0	1	0	1	1	10	14.2053	-0.00198075	0.0225315	0.079589	0.0193229	NA
SCC TB	SCC TB Equity	Thailand	2010	1	1	1	1	1	0	0	1	0	1	0	0	1	8	12.7917	-0.0381939	0.177683	0.349673	0.421469	NA
SGP TB	SGP TB Equity	Thailand	2010	1	0	1	1	1	0	0	0	0	1	0	1	0	6	9.67299	-0.0882543	0.059107	0.318657	0.62252	0
SIRI TB	SIRI TB Equity	Thailand	2010	1	0	0	0	0	0	0	0	0	0	0	0	0	1	10.3479	-0.0173261	0.106806	0.485405	0.101702	0
SPALI TB	SPALI TB Equity	Thailand	2010	1	0	0	0	0	0	0	0	0	0	0	0	0	1	9.83018	-0.00143145	0.0263804	0.230911	0.0697812	0
SPRC TB	SPRC TB Equity	Thailand	2010	1	0	0	0	0	0	0	0	0	0	0	0	0	1	NA	NA	NA	NA	NA	NA
STA TB	STA TB Equity	Thailand	2010	1	0	0	1	1	0	1	1	0	1	0	0	1	7	10.5362	-0.0367477	0.04711	0.619198	0.138448	0
STEC TB	STEC TB Equity	Thailand	2010	1	1	1	1	1	0	0	0	0	0	1	1	0	7	9.23094	-0.0198176	0.201481	0.0164872	0.260784	0
SUPER TB	SUPER TB Equity	Thailand	2010	1	0	0	0	0	0	0	0	0	0	0	0	0	1	6.48213	-0.006842	0.0158014	0.53931	0.726979	0
TASCO TB	TASCO TB Equity	Thailand	2010	1	0	0	0	0	0	0	0	0	0	0	0	0	1	9.28253	-0.0478594	0.0279032	0.548907	0.41384	NA
TCAP TB	TCAP TB Equity	Thailand	2010	1	1	1	1	1	0	1	1	0	0	0	1	0	8	13.6908	-0.00101027	0.0173299	0.258723	0.01085	NA
THAI TB	THAI TB Equity	Thailand	2010	1	1	1	0	1	0	0	0	0	1	0	0	0	5	12.6	-0.032306	0.127057	0.493259	0.695037	0
THCOM TB	THCOM TB Equity	Thailand	2010	1	0	0	0	0	0	0	0	0	0	0	0	0	1	10.1608	-0.0269671	0.0491694	0.32466	0.751496	0
TISCO TB	TISCO TB Equity	Thailand	2010	1	0	0	0	0	0	0	0	0	0	0	0	0	1	12.0518	-0.00114363	0.00526993	0.596051	0.00855782	NA
TKN TB	TKN TB Equity	Thailand	2010	1	0	0	0	0	0	0	0	0	0	0	0	0	1	NA	NA	NA	NA	NA	NA
TMB TB	TMB TB Equity	Thailand	2010	1	0	0	0	0	0	0	0	0	0	0	0	0	1	13.2865	-0.00116858	0.0249728	0.151596	0.0208449	NA
TOP TB	TOP TB Equity	Thailand	2010	1	0	1	0	0	0	0	0	0	0	0	0	0	2	11.8992	-0.0218952	0.0898204	0.299178	0.458496	0
TPIPL TB	TPIPL TB Equity	Thailand	2010	1	0	0	0	0	0	0	0	0	0	0	0	0	1	11.1623	-0.02892	0.0178519	0.0650229	0.829337	0
TPIPP TB	TPIPP TB Equity	Thailand	2010	1	0	0	0	0	0	0	0	0	0	0	0	0	1	NA	NA	NA	NA	NA	NA
TRUE TB	TRUE TB Equity	Thailand	2010	1	1	1	1	1	0	0	0	0	1	0	0	0	6	11.6464	-0.062606	0.0397331	0.634185	0.572569	0
TTA TB	TTA TB Equity	Thailand	2010	1	0	0	0	0	0	0	0	0	0	0	0	0	1	10.797	-0.170972	0.173063	0.291168	0.532846	0
TU TB	TU TB Equity	Thailand	2010	1	0	1	1	1	0	0	1	0	1	0	0	1	7	11.2223	-0.0363782	0.0138719	0.501109	0.188738	0
TVO TB	TVO TB Equity	Thailand	2010	1	0	0	0	0	0	0	0	0	0	0	0	0	1	9.25011	-0.0489035	0.0291091	0.224821	0.288206	0
UNIQ TB	UNIQ TB Equity	Thailand	2010	1	0	0	0	0	0	0	0	0	0	0	0	0	1	8.56157	-0.0671706	0.0899479	0.32149	0.21031	NA
UV TB	UV TB Equity	Thailand	2010	1	0	0	0	0	0	0	0	0	0	0	0	0	1	8.51028	-0.0112052	0.0363216	0.150498	0.442311	0
WHA TB	WHA TB Equity	Thailand	2010	1	0	0	0	0	0	0	0	0	0	0	0	0	1	6.61013	NA	0.039643	0.435454	0.682485	NA
WHAUP TB	WHAUP TB Equity	Thailand	2010	1	0	0	0	0	0	0	0	0	0	0	0	0	1	NA	NA	NA	NA	NA	NA
WORK TB	WORK TB Equity	Thailand	2010	1	0	0	0	0	0	0	0	0	0	0	0	0	1	7.17389	-0.0191452	0.224331	0.00584774	0.397617	NA
600000 CH	600000 CH Equity	China	2011	1	0	1	1	0	0	0	0	0	0	1	1	0	5	14.8031	-0.00099932	0.136685	0.233378	0.00327797	NA
600008 CH	600008 CH Equity	China	2011	1	0	1	1	0	0	0	0	0	0	1	1	1	6	9.85343	-0.026584	0.164626	0.36977	0.252867	0
600009 CH	600009 CH Equity	China	2011	1	0	1	1	1	0	0	0	0	0	1	1	1	7	9.84797	-0.0109434	0.180501	0.131424	0.671446	0
600010 CH	600010 CH Equity	China	2011	1	0	1	1	0	0	0	0	0	0	1	1	0	5	10.8144	-0.0830654	0.0572897	0.436354	0.450638	0.000360043
600015 CH	600015 CH Equity	China	2011	1	0	1	1	0	0	0	0	0	0	1	1	0	5	14.034	-0.0022768	0.138628	0.211351	0.00549783	NA
600016 CH	600016 CH Equity	China	2011	1	1	1	1	1	0	1	1	0	0	1	1	1	10	14.6171	-0.00303311	0.253533	0.181758	0.00447318	NA
600018 CH	600018 CH Equity	China	2011	1	0	1	1	1	0	1	1	0	0	1	0	1	8	11.3297	-0.0267077	0.119222	0.240396	0.637217	0
600019 CH	600019 CH Equity	China	2011	1	0	1	1	1	0	1	0	0	0	1	1	0	7	12.3506	-0.0652022	0.0558176	0.347396	0.608041	0
600021 CH	600021 CH Equity	China	2011	1	0	1	1	1	0	1	0	0	0	1	1	0	7	10.361	-0.0308684	0.0717786	0.564174	0.618836	0
600023 CH	600023 CH Equity	China	2011	1	0	0	0	0	0	0	0	0	0	0	0	0	1	11.2321	-0.0804001	0.0846248	0.441123	0.611647	0
600025 CH	600025 CH Equity	China	2011	NA	NA	NA	NA	NA	NA	NA	NA	NA	NA	NA	NA	NA	NA	11.4527	-0.160552	0.00844343	0.685357	0.967451	NA
600028 CH	600028 CH Equity	China	2011	1	1	1	1	1	1	1	0	0	0	1	0	1	9	13.9505	-0.124291	0.0220152	0.205176	0.614531	0.00424804
600029 CH	600029 CH Equity	China	2011	1	1	1	1	1	1	0	1	0	0	1	0	0	8	11.7708	-0.154839	0.076214	0.49194	0.815867	0
600030 CH	600030 CH Equity	China	2011	1	1	1	1	1	0	1	1	0	0	1	1	1	10	11.9069	-0.0120902	0.466715	0.106775	0.0225144	0
600031 CH	600031 CH Equity	China	2011	1	0	1	1	1	0	0	0	0	0	1	1	0	6	10.8456	-0.139077	0.19972	0.404194	0.330627	0.0265839
600036 CH	600036 CH Equity	China	2011	1	1	1	1	1	0	1	1	0	0	1	1	1	10	14.8433	-0.001512	0.168642	0.123949	0.00657896	NA
600048 CH	600048 CH Equity	China	2011	1	0	1	1	0	0	0	0	0	0	1	1	0	5	12.1808	-0.000249138	0.092987	0.349654	0.0294389	0
600050 CH	600050 CH Equity	China	2011	1	0	1	1	0	0	0	0	0	0	1	0	0	4	13.0358	-0.178438	0.0336341	0.231171	0.860517	0
600060 CH	600060 CH Equity	China	2011	1	0	1	0	0	0	0	0	0	0	1	1	1	5	9.68934	-0.0196029	0.17134	0.0466338	0.0747752	0
600061 CH	600061 CH Equity	China	2011	1	1	1	1	0	0	0	0	0	0	1	1	1	7	7.21075	-0.0360557	0.115628	0.237698	0.237558	0.00569249
600066 CH	600066 CH Equity	China	2011	1	0	1	1	0	0	0	0	0	0	1	1	1	6	8.96955	-0.126257	0.138818	0.107268	0.228296	0.0385236
600068 CH	600068 CH Equity	China	2011	1	0	1	1	1	0	1	1	0	0	1	0	1	8	11.1022	-0.0315431	0.125533	0.433413	0.174371	0.000218303
600079 CH	600079 CH Equity	China	2011	1	0	1	1	0	0	0	0	0	0	1	1	1	6	8.72751	-0.0907774	0.112372	0.282286	0.208382	0.0120725
600085 CH	600085 CH Equity	China	2011	1	0	1	1	0	0	0	0	0	0	1	1	1	6	8.89972	-0.0586536	0.283632	0.0315148	0.168789	0.00345576
600089 CH	600089 CH Equity	China	2011	1	0	1	1	0	0	0	0	0	0	1	1	1	6	10.4227	-0.124201	0.268722	0.320171	0.346709	0.0070938
600100 CH	600100 CH Equity	China	2011	1	0	1	0	0	0	0	1	0	0	1	1	1	6	10.3146	-0.0760578	0.117188	0.400608	0.163493	0.0153243
600104 CH	600104 CH Equity	China	2011	1	0	1	1	0	0	0	0	0	0	1	0	1	5	12.6718	-0.0507329	0.186821	0.137553	0.160061	0.0179704
600109 CH	600109 CH Equity	China	2011	1	0	1	1	1	0	0	0	0	0	1	0	0	5	9.08983	-0.0037026	0.649249	0.0612203	0.0057599	0
600111 CH	600111 CH Equity	China	2011	1	1	1	1	0	0	0	0	0	0	1	0	1	6	9.59741	-0.0184293	0.162686	0.206358	0.161433	0.00178582
600115 CH	600115 CH Equity	China	2011	1	1	1	1	1	1	0	1	0	0	1	0	0	8	11.6504	-0.0467876	0.0336501	0.540666	0.655655	0
600118 CH	600118 CH Equity	China	2011	1	0	1	1	0	0	0	0	0	0	1	1	1	6	8.4357	-0.0477772	0.471574	0.0280561	0.08257	0.00480081
600153 CH	600153 CH Equity	China	2011	1	0	1	1	0	0	0	0	0	0	1	1	1	6	10.8639	-0.0163401	0.0587085	0.470688	0.0671865	0
600155 CH	600155 CH Equity	China	2011	1	0	0	0	0	0	0	0	0	0	0	0	0	1	6.64704	-0.0269221	0.117951	0.270827	0.639581	NA
600158 CH	600158 CH Equity	China	2011	1	0	0	1	0	0	0	0	0	0	1	0	1	4	8.18208	-0.00460879	0.211301	0.091022	0.0806809	0
600177 CH	600177 CH Equity	China	2011	1	0	1	1	1	0	1	1	0	0	1	1	1	9	10.7982	-0.0203542	0.0503417	0.415437	0.118606	0.00162211
600196 CH	600196 CH Equity	China	2011	1	0	1	1	0	0	0	0	0	0	1	0	1	5	10.0094	-0.0358386	0.109212	0.27408	0.139025	0.00851973
600208 CH	600208 CH Equity	China	2011	1	0	1	1	0	0	0	0	0	0	1	1	1	6	10.4719	-0.013511	0.0871783	0.45563	0.0218163	0
600219 CH	600219 CH Equity	China	2011	1	0	1	1	0	0	1	0	0	0	1	1	0	6	9.94769	-0.143041	0.163406	0.103181	0.612362	0
600266 CH	600266 CH Equity	China	2011	1	1	1	1	0	0	0	0	0	0	1	1	0	6	10.0402	-0.00263254	0.130571	0.231648	0.0794679	0
600271 CH	600271 CH Equity	China	2011	1	0	1	1	0	0	0	0	0	0	1	0	0	4	8.88482	-0.0114993	0.588018	0.00251283	0.107196	0.0163692
600276 CH	600276 CH Equity	China	2011	1	0	1	1	0	0	0	0	0	0	1	1	1	6	8.48012	-0.112135	0.19705	0.00415108	0.214981	0
600291 CH	600291 CH Equity	China	2011	NA	NA	NA	NA	NA	NA	NA	NA	NA	NA	NA	NA	NA	NA	NA	NA	NA	NA	NA	NA
600297 CH	600297 CH Equity	China	2011	1	0	0	0	0	0	0	0	0	0	0	0	0	1	7.44383	-0.0692743	0.272194	0.183351	0.351392	0.00230218
600298 CH	600298 CH Equity	China	2011	NA	NA	NA	NA	NA	NA	NA	NA	NA	NA	NA	NA	NA	NA	8.30124	-0.12645	0.122224	0.27418	0.550623	0
600309 CH	600309 CH Equity	China	2011	1	0	1	1	1	0	0	0	0	0	1	1	1	7	9.7653	-0.166702	0.102698	0.452969	0.532187	0
600332 CH	600332 CH Equity	China	2011	1	1	1	1	1	0	1	1	0	0	1	0	1	9	8.48699	-0.0121334	0.0733311	0.0309942	0.227497	0.0187841
600340 CH	600340 CH Equity	China	2011	1	0	1	1	0	0	0	0	0	0	1	0	1	5	10.2248	-0.00067404	0.120857	0.0950005	0.0111658	0
600362 CH	600362 CH Equity	China	2011	1	0	0	1	1	1	1	0	0	0	1	1	1	8	11.1295	-0.0381697	0.16262	0.22605	0.28656	0
600373 CH	600373 CH Equity	China	2011	NA	NA	NA	NA	NA	NA	NA	NA	NA	NA	NA	NA	NA	NA	8.93408	-0.0319004	0.166008	0.31428	0.26671	0
600383 CH	600383 CH Equity	China	2011	1	0	1	1	1	0	1	0	0	0	1	1	1	8	11.4131	-0.000987403	0.17937	0.326222	0.0163005	0
600406 CH	600406 CH Equity	China	2011	1	0	1	1	0	0	0	0	0	0	1	0	1	5	8.70372	-0.0234869	0.261984	0.0751398	0.0625011	0.0521485
600435 CH	600435 CH Equity	China	2011	1	0	1	1	1	0	1	0	0	0	1	1	0	7	8.22152	-0.0738888	0.125074	0.134968	0.257773	0.0139073
600436 CH	600436 CH Equity	China	2011	1	0	1	1	0	0	0	0	0	0	1	1	0	5	7.35799	-0.0226714	0.222817	0.0918344	0.155006	0.00950996
600438 CH	600438 CH Equity	China	2011	NA	NA	NA	NA	NA	NA	NA	NA	NA	NA	NA	NA	NA	NA	8.28439	-0.0561441	0.0965349	0.382807	0.495662	0.0110463
600466 CH	600466 CH Equity	China	2011	1	0	0	0	0	0	0	0	0	0	0	0	0	1	6.4392	-0.0225135	0.106884	0.0396129	0.438867	0.00232861
600482 CH	600482 CH Equity	China	2011	1	0	0	0	0	0	0	0	0	0	0	0	0	1	8.09567	-0.048522	0.126733	0.480947	0.352692	0.00338125
600489 CH	600489 CH Equity	China	2011	1	0	1	1	0	0	0	0	0	0	1	0	1	5	9.86903	-0.0701267	0.135004	0.235102	0.369915	0.00102264
600497 CH	600497 CH Equity	China	2011	1	0	1	1	0	0	0	0	0	0	1	0	1	5	9.63531	-0.234756	0.0435774	0.55325	0.591278	0.000769311
600503 CH	600503 CH Equity	China	2011	1	0	0	0	0	0	0	0	0	0	0	0	0	1	8.63877	-0.000660242	0.0370334	0.311068	0.0112983	0
600516 CH	600516 CH Equity	China	2011	1	0	1	1	0	0	0	0	0	0	1	0	0	4	8.82636	-0.0312155	0.0865091	0.296297	0.302389	0.000623592
600518 CH	600518 CH Equity	China	2011	1	0	0	1	0	0	0	0	0	0	1	1	1	5	9.63151	-0.152319	0.414966	0.327764	0.34766	0.00275932
600519 CH	600519 CH Equity	China	2011	1	0	1	1	0	0	1	0	0	0	1	1	1	7	10.4603	-0.0625924	0.523044	0	0.185885	0.000671477
600522 CH	600522 CH Equity	China	2011	1	0	0	0	0	0	0	0	0	0	0	0	0	1	8.84047	-0.0745757	0.15936	0.186062	0.259917	0.00616194
600528 CH	600528 CH Equity	China	2011	1	0	1	0	1	0	0	0	0	0	1	0	0	4	10.5809	-0.00961802	0.0782676	0.381041	0.0600179	0
600535 CH	600535 CH Equity	China	2011	1	0	1	1	0	0	0	0	0	0	1	1	0	5	8.79999	-0.0636973	0.166276	0.25434	0.29288	0.00179374
600547 CH	600547 CH Equity	China	2011	1	0	1	0	0	0	0	0	0	0	1	0	1	4	9.44625	-0.181448	0.0645035	0.260296	0.48457	0
600549 CH	600549 CH Equity	China	2011	1	0	1	1	0	0	0	0	0	0	1	0	1	5	9.44587	-0.0863723	0.0400509	0.177879	0.29907	0.0161376
600570 CH	600570 CH Equity	China	2011	1	0	1	1	0	0	0	0	0	0	1	0	1	5	7.46553	-0.0144957	0.301403	0.0668373	0.0749518	0.0188061
600585 CH	600585 CH Equity	China	2011	1	0	1	1	1	1	0	0	0	0	1	1	0	7	11.3386	-0.0934971	0.0922247	0.268488	0.612895	0
600588 CH	600588 CH Equity	China	2011	NA	NA	NA	NA	NA	NA	NA	NA	NA	NA	NA	NA	NA	NA	8.60551	-0.0517458	0.254567	0.12528	0.262679	0
600598 CH	600598 CH Equity	China	2011	1	0	1	1	0	0	0	0	0	0	1	0	0	4	9.79826	-0.024473	0.122916	0.432673	0.355381	0
600606 CH	600606 CH Equity	China	2011	1	1	1	1	0	0	0	0	0	0	1	1	1	7	8.63477	-0.00501784	0.138058	0.53619	0.0857164	0
600637 CH	600637 CH Equity	China	2011	1	0	1	1	0	0	0	0	0	0	1	0	1	5	8.04437	-0.0573165	0.495889	0.00160451	0.0779042	0
600643 CH	600643 CH Equity	China	2011	1	0	1	1	1	0	0	0	0	0	1	0	0	5	7.55573	-0.00122483	0.215253	0.153792	0.0434619	0
600649 CH	600649 CH Equity	China	2011	1	0	1	1	0	0	0	0	0	0	1	1	1	6	10.2294	-0.0176935	0.065588	0.319104	0.0464338	0
600660 CH	600660 CH Equity	China	2011	1	0	1	1	0	0	0	0	0	0	1	1	0	5	9.41019	-0.0909227	0.0661255	0.37255	0.556219	0.0147628
600688 CH	600688 CH Equity	China	2011	1	0	1	1	1	0	0	0	0	0	1	0	1	6	10.3326	-0.113326	0.00297361	0.184646	0.559263	0.00259036
600690 CH	600690 CH Equity	China	2011	1	0	1	1	0	0	0	0	0	0	1	1	1	6	10.5912	-0.0398236	0.324004	0.217886	0.150302	0
600699 CH	600699 CH Equity	China	2011	1	0	0	0	0	0	0	0	0	0	0	0	0	1	8.41568	-0.0644306	0.0480995	0.145428	0.463702	0.0203914
600703 CH	600703 CH Equity	China	2011	1	0	1	1	1	0	0	0	0	0	1	0	0	5	9.1495	-0.388465	0.15427	0.200264	0.571465	0.000837245
600704 CH	600704 CH Equity	China	2011	1	0	1	1	0	0	0	0	0	0	1	1	1	6	10.0136	-0.0209369	0.115007	0.411134	0.0871931	0
600705 CH	600705 CH Equity	China	2011	1	0	0	0	0	0	0	0	0	0	0	0	0	1	10.8704	-0.0110609	0.343691	0.734663	0.00366177	0
600715 CH	600715 CH Equity	China	2011	NA	NA	NA	NA	NA	NA	NA	NA	NA	NA	NA	NA	NA	NA	5.42125	-0.00565834	0.216112	0.128226	0.731074	0
600737 CH	600737 CH Equity	China	2011	1	0	1	1	1	0	0	0	0	0	1	0	1	6	9.12732	-0.0664552	0.0612882	0.55648	0.411932	0.0001502
600739 CH	600739 CH Equity	China	2011	1	0	1	1	0	0	0	0	0	0	1	0	0	4	9.58038	-0.0576286	0.0521145	0.145531	0.17999	0.00359154
600741 CH	600741 CH Equity	China	2011	1	0	1	1	1	0	0	0	0	0	1	0	1	6	10.6498	-0.0375002	0.292872	0.0626104	0.134353	0.0249825
600760 CH	600760 CH Equity	China	2011	NA	NA	NA	NA	NA	NA	NA	NA	NA	NA	NA	NA	NA	NA	8.16709	-0.0566743	0.0954652	0.450382	0.501705	0.00725262
600795 CH	600795 CH Equity	China	2011	1	0	1	1	0	0	0	0	0	0	1	1	0	5	12.113	-0.126544	0.0236463	0.639074	0.81143	0
600804 CH	600804 CH Equity	China	2011	1	0	1	1	1	0	0	0	0	0	1	1	0	6	8.80479	-0.140205	0.175127	0.22802	0.329428	0.00203675
600809 CH	600809 CH Equity	China	2011	1	0	1	1	1	0	1	0	0	0	1	0	1	7	8.49939	-0.0524222	0.405582	0.0287474	0.167585	0.00220275
600816 CH	600816 CH Equity	China	2011	1	0	0	1	0	0	0	0	0	0	1	1	0	4	6.83736	-0.00460338	0.459363	0.0321878	0.00979692	0
600827 CH	600827 CH Equity	China	2011	1	0	1	1	1	0	1	0	0	0	1	0	0	6	10.5162	-0.0445008	0.249312	0.0352178	0.396703	0
600837 CH	600837 CH Equity	China	2011	1	0	1	1	1	0	1	1	0	0	1	0	0	7	11.5026	-0.00370093	0.510938	0.121698	0.0120599	0
600867 CH	600867 CH Equity	China	2011	NA	NA	NA	NA	NA	NA	NA	NA	NA	NA	NA	NA	NA	NA	7.77374	-0.0373658	0.102622	0.0904371	0.46713	0
600884 CH	600884 CH Equity	China	2011	NA	NA	NA	NA	NA	NA	NA	NA	NA	NA	NA	NA	NA	NA	8.79961	-0.0218041	0.137756	0.334735	0.163483	0.00853095
600886 CH	600886 CH Equity	China	2011	1	0	1	1	0	0	0	0	0	0	1	1	1	6	11.7369	-0.131034	0.0407794	0.756025	0.870099	0
600887 CH	600887 CH Equity	China	2011	1	0	0	1	0	0	0	0	0	0	1	1	1	5	9.89996	-0.190097	0.162746	0.157397	0.467417	0
600893 CH	600893 CH Equity	China	2011	1	1	1	1	0	0	0	0	0	0	1	1	1	7	9.04113	-0.0282608	0.220455	0.337222	0.26052	0.00310657
600895 CH	600895 CH Equity	China	2011	1	0	1	1	1	0	0	0	0	0	1	0	1	6	9.78817	-0.00159897	0.117469	0.513438	0.260902	0.000953669
600900 CH	600900 CH Equity	China	2011	1	0	1	0	0	0	0	0	0	0	1	1	0	4	11.9728	-0.0494348	0.0237139	0.553532	0.869923	4.83736e-05
600909 CH	600909 CH Equity	China	2011	1	0	0	0	0	0	0	0	0	0	0	0	0	1	9.27984	-0.0188802	0.462678	0.233253	0.0555079	NA
600919 CH	600919 CH Equity	China	2011	1	0	0	0	0	0	0	0	0	0	0	0	0	1	13.1503	-0.00219234	0.190341	0.0762236	0.00743565	NA
600926 CH	600926 CH Equity	China	2011	1	0	0	0	0	0	0	0	0	0	0	0	0	1	12.4047	-0.000421735	0.178645	0.175914	0.00442488	NA
600958 CH	600958 CH Equity	China	2011	1	0	0	0	0	0	0	0	0	0	0	0	0	1	10.6009	-0.00902404	0.301992	0.320379	0.00978157	0
600977 CH	600977 CH Equity	China	2011	1	0	0	0	0	0	0	0	0	0	0	0	0	1	8.63198	-0.119896	0.302067	0.108153	0.462357	0
600999 CH	600999 CH Equity	China	2011	1	0	1	0	0	0	0	0	0	0	1	1	1	5	11.1398	-0.00287336	0.457619	0.143116	0.0132489	0
601006 CH	601006 CH Equity	China	2011	1	0	1	1	0	0	0	0	0	0	1	0	1	5	11.4523	-0.0423661	0.0497107	0.185481	0.752388	0
601009 CH	601009 CH Equity	China	2011	1	1	1	1	0	0	0	0	0	0	1	0	1	6	12.5489	-0.00139501	0.116542	0.317642	0.00674834	NA
601012 CH	601012 CH Equity	China	2011	1	0	0	0	0	0	0	0	0	0	0	0	0	1	8.12412	-0.154162	0.0550409	0.37651	0.552459	0.00229964
601018 CH	601018 CH Equity	China	2011	1	0	1	1	1	0	1	0	0	0	1	1	0	7	10.4168	-0.0789578	0.100033	0.148335	0.63798	0
601088 CH	601088 CH Equity	China	2011	1	1	1	1	1	1	0	1	0	0	1	1	1	10	12.9066	-0.112515	0.161696	0.153845	0.615795	0
601099 CH	601099 CH Equity	China	2011	1	0	1	1	1	0	0	0	0	0	1	0	0	5	8.50522	-0.00339419	0.680251	0.18269	0.0240807	0
601108 CH	601108 CH Equity	China	2011	NA	NA	NA	NA	NA	NA	NA	NA	NA	NA	NA	NA	NA	NA	NA	NA	NA	NA	NA	NA
601111 CH	601111 CH Equity	China	2011	1	1	1	1	0	0	0	0	0	0	1	1	1	7	12.0774	-0.126982	0.0879009	0.508476	0.651362	0
601116 CH	601116 CH Equity	China	2011	1	0	0	0	0	0	0	0	0	0	0	0	0	1	7.98227	-0.0396386	0.413836	0.000136586	0.23511	0
601117 CH	601117 CH Equity	China	2011	1	0	1	1	0	0	0	0	0	0	1	1	0	5	10.7453	-0.0261106	0.355271	0.0284666	0.137874	0.0100108
601155 CH	601155 CH Equity	China	2011	1	0	0	0	0	0	0	0	0	0	0	0	0	1	NA	NA	NA	NA	NA	NA
601166 CH	601166 CH Equity	China	2011	1	0	1	0	0	0	0	0	0	0	1	1	1	5	14.6946	-0.000950266	0.123128	0.374474	0.0032813	NA
601169 CH	601169 CH Equity	China	2011	1	0	1	0	0	0	0	0	0	0	1	1	0	4	13.771	-0.00140456	0.131714	0.293255	0.00221565	NA
601186 CH	601186 CH Equity	China	2011	1	1	1	1	1	1	1	0	0	0	1	0	1	9	12.9551	-0.0284967	0.190253	0.216205	0.108044	0.0200296
601198 CH	601198 CH Equity	China	2011	1	0	0	0	0	0	0	0	0	0	0	0	0	1	9.34875	-0.0126792	0.564235	0.0696593	0.0254633	0
601211 CH	601211 CH Equity	China	2011	1	0	0	0	0	0	0	0	0	0	0	0	0	1	11.4266	-0.00595961	0.536956	0.144778	0.0202126	0
601212 CH	601212 CH Equity	China	2011	1	0	0	0	0	0	0	0	0	0	0	0	0	1	NA	NA	NA	NA	NA	NA
601216 CH	601216 CH Equity	China	2011	1	0	1	1	0	0	0	0	0	0	1	1	1	6	8.87197	-0.0986393	0.145303	0.218072	0.598733	0
601225 CH	601225 CH Equity	China	2011	1	0	0	0	0	0	0	0	0	0	0	0	0	1	11.1074	-0.13638	0.104377	0.153063	0.489233	0.000444908
601228 CH	601228 CH Equity	China	2011	1	0	0	0	0	0	0	0	0	0	0	0	0	1	9.42155	-0.133029	0.0348166	0.276236	0.822315	0
601229 CH	601229 CH Equity	China	2011	1	0	0	0	0	0	0	0	0	0	0	0	0	1	13.3936	-0.00160337	0.163178	0.221427	0.00541476	NA
601238 CH	601238 CH Equity	China	2011	NA	NA	NA	NA	NA	NA	NA	NA	NA	NA	NA	NA	NA	NA	10.7058	-0.0502917	0.184686	0.220509	0.118622	0.00334274
601288 CH	601288 CH Equity	China	2011	1	1	1	1	1	0	0	0	0	0	1	1	1	8	16.2732	-0.00197464	0.212979	0.078526	0.0133419	NA
601318 CH	601318 CH Equity	China	2011	1	1	0	1	1	1	1	1	0	0	1	1	1	10	14.6421	-0.00235974	0.0699831	0.14092	0.0070127	NA
601328 CH	601328 CH Equity	China	2011	1	0	1	1	1	1	0	0	0	0	1	1	0	7	15.344	-0.00148465	0.159829	0.204438	0.00814825	NA
601336 CH	601336 CH Equity	China	2011	1	1	1	1	1	1	1	1	0	1	1	1	1	12	12.8656	-0.00405149	0.0545413	0.0970962	0.0110763	NA
601360 CH	601360 CH Equity	China	2011	NA	NA	NA	NA	NA	NA	NA	NA	NA	NA	NA	NA	NA	NA	7.18727	-0.0548922	0.237386	0.0381435	0.239999	0.0432497
601375 CH	601375 CH Equity	China	2011	1	0	0	0	0	0	0	0	0	0	0	0	0	1	9.3045	-0.00644097	0.457449	0	0.022987	NA
601377 CH	601377 CH Equity	China	2011	1	0	1	1	1	0	1	0	0	0	1	1	1	8	9.99634	-0.0152137	0.407007	0.131289	0.0340339	0
601390 CH	601390 CH Equity	China	2011	1	1	1	1	1	1	1	1	0	0	1	0	1	10	13.0574	-0.0178483	0.128594	0.278675	0.113121	0.0114073
601398 CH	601398 CH Equity	China	2011	1	1	1	1	1	0	1	0	0	0	1	1	1	9	16.5549	-0.00147937	0.17847	0.113189	0.00907386	NA
601555 CH	601555 CH Equity	China	2011	1	0	0	1	0	0	0	0	0	0	1	1	0	4	9.67155	-0.00992879	0.657782	0.0453312	0.0299178	0
601600 CH	601600 CH Equity	China	2011	1	1	0	1	1	0	1	1	0	0	1	0	1	8	11.9649	-0.0551166	0.067403	0.526342	0.623563	0.00138752
601601 CH	601601 CH Equity	China	2011	1	1	1	1	1	0	1	1	0	0	1	1	1	10	13.2545	-0.00305812	0.0261176	0.0702842	0.0137694	NA
601607 CH	601607 CH Equity	China	2011	1	0	1	1	1	0	1	0	0	0	1	1	1	8	10.772	-0.00867537	0.305336	0.164129	0.104685	NA
601611 CH	601611 CH Equity	China	2011	1	0	0	0	0	0	0	0	0	0	0	0	0	1	10.1669	-0.0315515	0.146915	0.230194	0.170898	0.0089147
601618 CH	601618 CH Equity	China	2011	1	1	1	1	1	0	1	1	0	0	1	0	1	9	12.713	-0.0286419	0.128666	0.413097	0.167915	0.00674335
601628 CH	601628 CH Equity	China	2011	1	1	1	1	1	1	0	1	0	1	0	1	1	10	14.2754	-0.00322494	0.0353461	0.0271417	0.0127728	NA
601633 CH	601633 CH Equity	China	2011	1	1	1	1	0	1	0	0	0	0	1	1	1	8	10.4083	-0.113441	0.190322	0.120839	0.370852	0.0191765
601668 CH	601668 CH Equity	China	2011	1	0	1	1	0	0	0	0	0	0	1	0	0	4	13.149	-0.0376023	0.175168	0.256797	0.0549461	0.00804836
601669 CH	601669 CH Equity	China	2011	1	0	0	1	1	0	0	0	0	0	1	1	1	6	12.0028	-0.0848332	0.199135	0.396315	0.300421	0.00404227
601688 CH	601688 CH Equity	China	2011	1	0	1	1	1	0	0	0	0	0	1	1	1	7	11.3591	-0.00611849	0.48454	0.105497	0.0168354	0
601699 CH	601699 CH Equity	China	2011	1	0	1	1	0	0	0	0	0	0	1	0	1	5	10.4508	-0.1233	0.232517	0.206499	0.289638	0.023514
601718 CH	601718 CH Equity	China	2011	1	0	1	1	1	0	0	0	0	0	1	0	0	5	9.63197	-0.0467418	0.116748	0.033168	0.253569	0.00781536
601727 CH	601727 CH Equity	China	2011	1	1	0	1	1	0	0	1	0	0	1	1	1	8	11.6155	-0.0195295	0.177116	0.0349482	0.142134	0.0141295
601766 CH	601766 CH Equity	China	2011	1	1	1	1	0	0	0	0	0	0	1	0	0	5	11.4381	-0.0657269	0.248878	0.220121	0.277825	0.0319129
601788 CH	601788 CH Equity	China	2011	1	0	1	1	1	0	1	1	0	0	1	1	1	9	10.6946	-0.00372865	0.461357	1.81333e-06	0.0235607	0
601800 CH	601800 CH Equity	China	2011	1	1	1	1	1	1	0	0	0	0	1	0	0	7	12.791	-0.0224968	0.126005	0.296174	0.176333	0.00644595
601818 CH	601818 CH Equity	China	2011	1	0	1	1	0	0	0	0	0	0	1	1	1	6	14.3656	-0.00113134	0.131922	0.204574	0.00630976	NA
601828 CH	601828 CH Equity	China	2011	NA	NA	NA	NA	NA	NA	NA	NA	NA	NA	NA	NA	NA	NA	10.0678	-0.267281	0.153745	0.441844	0.383551	NA
601838 CH	601838 CH Equity	China	2011	NA	NA	NA	NA	NA	NA	NA	NA	NA	NA	NA	NA	NA	NA	12.1084	-0.00129408	0.15288	0.170789	0.00551293	NA
601857 CH	601857 CH Equity	China	2011	1	1	1	1	1	1	0	0	0	0	1	0	1	8	14.4666	-0.139746	0.0319005	0.165835	0.740637	0.00689617
601878 CH	601878 CH Equity	China	2011	1	0	0	0	0	0	0	0	0	0	0	0	0	1	NA	NA	NA	NA	NA	NA
601881 CH	601881 CH Equity	China	2011	1	0	0	0	0	0	0	0	0	0	0	0	0	1	10.9889	-0.00485942	0.713748	4.39418e-05	0.00986145	0
601888 CH	601888 CH Equity	China	2011	1	0	1	1	1	0	1	0	0	0	1	0	1	7	8.9485	-0.144306	0.415451	0.0324099	0.202598	0
601899 CH	601899 CH Equity	China	2011	1	0	1	1	0	1	0	0	0	0	1	0	1	6	10.8651	-0.142897	0.0915649	0.179276	0.359758	0.00145485
601901 CH	601901 CH Equity	China	2011	1	0	1	1	1	0	0	1	0	0	1	1	1	8	10.1713	-0.00520357	0.646151	0	0.0181171	0
601919 CH	601919 CH Equity	China	2011	1	0	0	0	0	0	0	0	0	0	0	0	0	1	11.9668	-0.0539695	0.298296	0.490398	0.477896	0
601933 CH	601933 CH Equity	China	2011	1	0	1	1	0	0	0	0	0	0	1	1	1	6	9.15556	-0.182146	0.165213	0.226208	0.229193	0
601939 CH	601939 CH Equity	China	2011	1	1	1	1	1	1	1	1	0	0	1	1	1	11	16.3236	-0.00189809	0.193767	0.095873	0.0090116	NA
601985 CH	601985 CH Equity	China	2011	1	0	0	0	0	0	0	0	0	0	0	0	0	1	11.9069	-0.181498	0.0435977	0.736567	0.860969	0.00227766
601988 CH	601988 CH Equity	China	2011	1	1	1	1	1	1	1	0	0	1	1	1	1	11	16.2861	-0.0027435	0.1675	0.161868	0.0124759	NA
601989 CH	601989 CH Equity	China	2011	1	0	1	1	0	0	0	0	0	0	1	1	1	6	12.0837	-0.0276731	0.262297	0.303371	0.221275	0.00355245
601992 CH	601992 CH Equity	China	2011	1	0	1	1	0	1	0	0	0	0	1	0	0	5	11.2505	-0.0337978	0.0666512	0.3603	0.390026	0.000895852
601997 CH	601997 CH Equity	China	2011	1	0	0	0	0	0	0	0	0	0	0	0	0	1	11.3153	-0.00148352	0.212466	0.0408849	0.00578643	NA
601998 CH	601998 CH Equity	China	2011	1	1	1	1	1	0	1	1	0	0	1	1	0	9	14.8329	-0.000713335	0.132468	0.207956	0.00387978	NA
603160 CH	603160 CH Equity	China	2011	1	0	0	0	0	0	0	0	0	0	0	0	0	1	4.67639	-0.00255785	0.692411	0	0.0773123	0.0679639
603260 CH	603260 CH Equity	China	2011	NA	NA	NA	NA	NA	NA	NA	NA	NA	NA	NA	NA	NA	NA	NA	NA	NA	NA	NA	NA
603305 CH	603305 CH Equity	China	2011	1	0	0	0	0	0	0	0	0	0	0	0	0	1	NA	NA	NA	NA	NA	NA
603589 CH	603589 CH Equity	China	2011	1	0	0	0	0	0	0	0	0	0	0	0	0	1	7.80078	-0.0542244	0.177934	0.280736	0.26782	NA
603659 CH	603659 CH Equity	China	2011	NA	NA	NA	NA	NA	NA	NA	NA	NA	NA	NA	NA	NA	NA	NA	NA	NA	NA	NA	NA
603799 CH	603799 CH Equity	China	2011	NA	NA	NA	NA	NA	NA	NA	NA	NA	NA	NA	NA	NA	NA	8.1177	-0.129598	0.256659	0.456804	0.270773	0.0154747
603858 CH	603858 CH Equity	China	2011	1	0	0	0	0	0	0	0	0	0	0	0	0	1	8.3988	-0.0853062	0.336113	0.0695002	0.140601	0.0214808
603993 CH	603993 CH Equity	China	2011	1	1	1	1	1	1	0	1	0	0	1	0	1	9	9.64191	-0.0453694	0.180506	0.157111	0.419903	0.0100186
ABB IB	ABB IB Equity	India	2011	1	0	0	0	0	0	0	0	0	0	0	0	0	1	11.0539	-0.0245421	0.0409261	0	0.174879	6.33017e-05
ACC IB	ACC IB Equity	India	2011	1	1	1	1	1	0	0	0	0	0	0	0	0	5	11.6799	-0.0409632	0.140472	0.043221	0.575396	0.000533143
ACEM IB	ACEM IB Equity	India	2011	1	1	1	1	1	0	1	1	0	1	0	0	1	9	11.6593	-0.0567988	0.173949	0.00592917	0.579689	6.65131e-05
ADSEZ IB	ADSEZ IB Equity	India	2011	1	1	0	1	1	0	1	0	0	1	0	0	1	7	11.4639	-0.195477	0.00546597	0.377286	0.835761	0
AL IB	AL IB Equity	India	2011	1	0	0	0	0	0	0	0	0	0	0	0	0	1	11.5556	-0.033787	0.0172026	0.246095	0.435517	0.0299559
APHS IB	APHS IB Equity	India	2011	1	1	1	1	1	0	1	1	0	1	0	1	1	10	10.499	-0.0919258	0.0490785	0.264195	0.501334	0
APNT IB	APNT IB Equity	India	2011	1	1	1	1	1	0	1	0	0	1	0	1	1	9	10.7387	-0.0338569	0.0310698	0.0506292	0.280472	0.00778644
ARBP IB	ARBP IB Equity	India	2011	1	1	1	1	1	1	1	0	0	1	0	0	1	9	10.9806	-0.122021	0.0312979	0.411127	0.375559	0.0299236
AXSB IB	AXSB IB Equity	India	2011	1	1	1	1	1	1	1	1	0	1	0	1	1	11	14.7016	-0.0056526	0.0572468	0.160607	0.0089116	NA
BAF IB	BAF IB Equity	India	2011	1	0	0	0	0	0	0	0	0	0	0	0	0	1	NA	NA	NA	NA	NA	NA
BHARTI IB	BHARTI IB Equity	India	2011	1	1	0	1	1	1	1	0	0	1	0	1	1	9	14.1974	-0.0750493	0.00653555	0.420943	0.44464	0
BHE IB	BHE IB Equity	India	2011	1	1	0	1	1	0	0	0	0	1	0	0	1	6	11.8002	-0.0108913	0.490432	6.87022e-05	0.041795	0
BHEL IB	BHEL IB Equity	India	2011	1	1	0	1	1	0	0	0	0	1	0	1	0	6	13.2983	-0.0366681	NA	0.0042224	0.0844449	0.00493443
BHFC IB	BHFC IB Equity	India	2011	1	1	0	1	1	1	0	0	0	1	0	1	1	8	10.9464	-0.0896816	0.0698039	0.332443	0.459909	0.00132586
BHIN IB	BHIN IB Equity	India	2011	1	0	0	0	0	0	0	0	0	0	0	0	0	1	12.3583	-0.10438	0.000537583	0.183081	0.769541	0
BJAUT IB	BJAUT IB Equity	India	2011	1	1	1	1	1	0	1	1	0	1	0	1	1	10	11.4272	-0.0219758	0.0269666	0.0196258	0.169111	0.0135748
BJFIN IB	BJFIN IB Equity	India	2011	1	1	1	1	1	0	1	1	0	1	0	0	1	9	13.1998	0	0.0154881	0.0983413	0.00894424	NA
BJHI IB	BJHI IB Equity	India	2011	1	1	1	1	1	0	1	1	0	1	0	0	1	9	11.2823	0	0.0280434	0	0.00177955	NA
BOB IB	BOB IB Equity	India	2011	1	1	0	1	0	0	0	0	0	1	0	1	0	5	15.1136	-0.0010269	0.0556899	0.180383	0.00650767	NA
BOS IB	BOS IB Equity	India	2011	1	1	1	1	1	0	1	0	0	1	0	1	0	8	11.1748	-0.0755574	0.0408779	0.0430655	0.127948	0.01206
BPCL IB	BPCL IB Equity	India	2011	1	1	0	1	1	0	1	0	0	1	0	0	1	7	13.4119	-0.0644654	0.0119259	0.374878	0.406989	0.000501565
BRIT IB	BRIT IB Equity	India	2011	1	1	1	1	1	0	1	1	0	1	0	1	1	10	9.69203	-0.0554296	0.0465342	0.382281	0.262143	0.00573384
CCRI IB	CCRI IB Equity	India	2011	1	0	1	1	1	0	0	0	0	1	0	1	1	7	10.9628	-0.0545965	0.393632	0.00707569	0.426001	0
CDH IB	CDH IB Equity	India	2011	1	1	0	1	1	0	0	0	0	1	0	0	1	6	10.7387	-0.108901	0.0640264	0.238017	0.35863	0.0654362
CIPLA IB	CIPLA IB Equity	India	2011	1	1	0	1	1	0	0	0	0	1	0	0	0	5	11.3617	-0.0826438	0.00962701	0.0665248	0.393121	0.0309051
CLGT IB	CLGT IB Equity	India	2011	1	1	1	1	1	1	0	0	0	1	0	0	1	8	9.24379	-0.039753	0.282178	4.83551e-05	0.254599	0
COAL IB	COAL IB Equity	India	2011	1	1	0	1	1	0	1	0	0	1	0	1	1	8	13.6631	-0.0299099	0.533473	0.0180933	0.153854	0.000466316
CROMPTON IB	CROMPTON IB Equity	India	2011	1	0	0	0	0	0	0	0	0	0	0	0	0	1	NA	NA	NA	NA	NA	NA
DABUR IB	DABUR IB Equity	India	2011	1	1	1	1	1	0	0	0	0	1	0	0	1	7	10.5826	-0.23611	0.0701558	0.266466	0.185662	0.000933011
DIVI IB	DIVI IB Equity	India	2011	1	1	0	1	1	1	1	0	0	1	0	0	1	8	10.0322	-0.0715313	0.00636445	0.010131	0.304931	9.52182e-05
DLFU IB	DLFU IB Equity	India	2011	1	1	1	1	1	0	1	0	0	1	0	1	0	8	13.3182	-0.0181078	0.0145263	0.394467	0.459327	0
DRRD IB	DRRD IB Equity	India	2011	1	1	1	1	1	1	1	1	0	1	0	1	1	11	11.4035	-0.128739	0.0641631	0.263904	0.32375	0.0566433
EIM IB	EIM IB Equity	India	2011	1	1	1	1	1	0	1	0	0	1	0	0	1	8	10.5436	-0.110398	0.314092	0.0113935	0.187885	0.00421787
EXID IB	EXID IB Equity	India	2011	1	1	1	0	1	0	1	0	0	1	0	1	1	8	10.481	-0.0827536	0.00564918	0.0283245	0.272715	0.002739
FB IB	FB IB Equity	India	2011	1	1	1	1	1	0	1	1	0	1	0	0	1	9	13.1489	-0.00118624	0.057191	0.0372527	0.00570516	NA
GAIL IB	GAIL IB Equity	India	2011	1	1	0	1	1	0	1	0	0	1	0	0	1	7	12.903	-0.18046	0.0643642	0.171949	0.655516	3.2377e-06
GCPL IB	GCPL IB Equity	India	2011	1	1	1	1	1	0	1	1	0	1	0	0	1	9	10.7138	-0.308645	0.0504562	0.444891	0.080693	1.75666e-05
GNP IB	GNP IB Equity	India	2011	1	1	1	1	1	0	1	0	0	1	0	1	0	8	10.8391	-0.0786931	0.0382269	0.414229	0.231358	0
GRASIM IB	GRASIM IB Equity	India	2011	1	1	1	1	1	0	0	0	0	1	0	1	1	8	12.6767	-0.0522121	0.00888595	0.21182	0.476416	0.000238903
HAVL IB	HAVL IB Equity	India	2011	1	1	0	1	1	0	1	0	0	1	0	0	1	7	10.4811	-0.0529363	0.0371037	0.271573	0.277203	0.00209624
HCLT IB	HCLT IB Equity	India	2011	1	0	0	0	0	0	0	0	0	0	0	0	0	1	11.8423	-0.0564801	0.0376745	0.162518	0.148587	0.00795503
HDFC IB	HDFC IB Equity	India	2011	1	1	1	1	1	0	1	0	0	1	0	1	1	9	14.3776	-0.00174981	0.0388683	0.58839	0.00325325	NA
HDFCB IB	HDFCB IB Equity	India	2011	1	1	1	1	1	0	1	1	0	0	0	1	1	9	14.8378	-0.00201343	0.090303	0.0817801	0.00700928	NA
HMCL IB	HMCL IB Equity	India	2011	1	0	0	0	0	0	0	0	0	0	0	0	0	1	NA	NA	NA	NA	NA	NA
HNDL IB	HNDL IB Equity	India	2011	1	1	1	1	1	1	0	0	0	1	0	1	1	9	13.6515	-0.0931855	0.0256154	0.347124	0.336521	0.00221422
HPCL IB	HPCL IB Equity	India	2011	1	1	0	1	1	0	0	0	0	1	0	0	1	6	13.4507	-0.12339	0.0108253	0.448274	0.462861	0.000238795
HUVR IB	HUVR IB Equity	India	2011	1	1	1	1	1	0	1	0	0	1	0	0	1	8	11.5471	-0.0322184	0.171599	0	0.232411	0.00960202
ICICIBC IB	ICICIBC IB Equity	India	2011	1	1	1	1	1	0	0	1	0	1	0	1	1	9	15.4903	-0.00167506	0.0397814	0.274977	0.00976939	NA
IDEA IB	IDEA IB Equity	India	2011	1	1	1	1	1	0	1	0	0	1	0	1	1	9	12.6186	-0.282913	0.0150064	0.399531	0.701726	0
IDFCBK IB	IDFCBK IB Equity	India	2011	1	0	0	0	0	0	0	0	0	0	0	0	0	1	NA	NA	NA	NA	NA	NA
IHFL IB	IHFL IB Equity	India	2011	1	0	0	0	0	0	0	0	0	0	0	0	0	1	NA	NA	NA	NA	NA	NA
IIB IB	IIB IB Equity	India	2011	1	0	0	0	0	0	0	0	0	0	0	0	0	1	NA	NA	NA	NA	NA	NA
INFO IB	INFO IB Equity	India	2011	1	1	1	1	1	1	1	1	0	1	0	0	1	10	12.6537	-0.0417026	0.532579	0	0.146454	0
IOCL IB	IOCL IB Equity	India	2011	1	0	1	1	1	0	1	0	0	1	0	1	1	8	14.4285	-0.0743024	0.00824569	0.312905	0.390728	0.00113
ITC IB	ITC IB Equity	India	2011	1	1	0	1	1	1	1	1	0	1	0	0	1	9	12.4839	-0.0567413	0.0586285	0.00471661	0.383043	0.00435753
JSTL IB	JSTL IB Equity	India	2011	1	1	1	1	1	1	1	1	0	1	0	1	1	11	13.0426	-0.115119	0.0441058	0.362752	0.688262	NA
KKC IB	KKC IB Equity	India	2011	1	0	0	0	0	0	0	0	0	0	0	0	0	1	10.2631	-0.0518519	0.0361976	0	0.144092	0.0131523
KMB IB	KMB IB Equity	India	2011	1	1	1	1	1	0	1	0	0	1	0	0	0	7	13.5101	-0.00197574	0.0287028	0.312977	0.0074376	NA
LICHF IB	LICHF IB Equity	India	2011	1	1	1	1	1	0	0	0	0	1	0	0	1	7	13.1725	-0.000371177	0.0111573	0.721816	0.00077946	NA
LPC IB	LPC IB Equity	India	2011	1	1	1	1	1	0	0	0	0	1	0	1	0	7	11.0226	-0.069991	0.0483561	0.189798	0.331543	0.0865544
LT IB	LT IB Equity	India	2011	1	1	0	1	1	0	1	1	0	1	0	1	0	8	13.7614	-0.077155	0.0383018	0.347206	0.193093	0.00115038
MM IB	MM IB Equity	India	2011	1	1	1	1	1	1	1	0	0	1	0	0	1	9	13.1356	-0.0523533	0.0356903	0.336455	0.258612	0.0145901
MMFS IB	MMFS IB Equity	India	2011	1	1	1	1	1	0	1	1	0	1	0	1	1	10	11.84	-0.00376095	0.0233324	0.523303	0.00574073	NA
MRCO IB	MRCO IB Equity	India	2011	1	1	0	1	1	0	1	1	0	1	0	1	1	9	10.0137	-0.0824493	0.0986553	0.32325	0.165458	0.011298
MRF IB	MRF IB Equity	India	2011	1	1	1	1	1	0	1	0	0	1	0	0	1	8	11.056	-0.177818	0.00880686	0.216566	0.47547	0.00345832
MSIL IB	MSIL IB Equity	India	2011	1	1	1	0	1	0	0	0	0	1	0	1	0	6	12.1604	-0.125304	0.00622831	0.0237618	0.340479	0.0217886
MSS IB	MSS IB Equity	India	2011	1	1	1	1	1	0	0	0	0	1	0	0	1	7	10.8469	-0.153271	0.0687521	0.245401	0.41298	0.00196621
NEST IB	NEST IB Equity	India	2011	1	1	0	1	1	0	0	0	0	1	0	1	0	6	10.6923	-0.353739	0.0516178	0.220563	0.669622	0.00446335
NMDC IB	NMDC IB Equity	India	2011	1	0	0	1	0	0	0	0	0	0	0	1	0	3	NA	NA	NA	NA	NA	NA
NTPC IB	NTPC IB Equity	India	2011	1	1	0	1	1	0	1	0	0	1	0	0	1	7	14.1275	-0.100546	0.00511668	0.371525	0.627663	0.000234093
ONGC IB	ONGC IB Equity	India	2011	1	0	0	1	0	0	0	0	0	0	0	1	0	3	14.4734	-0.102058	0.106489	0.0347246	0.614507	0.00203931
PIDI IB	PIDI IB Equity	India	2011	1	1	1	1	1	1	0	0	0	1	0	0	1	8	9.9246	-0.0624095	0.050808	0.152191	0.392826	NA
PIEL IB	PIEL IB Equity	India	2011	1	1	1	1	1	0	1	1	0	1	0	1	0	9	11.8387	-0.016297	0.127807	0.0524056	0.0715782	NA
PLNG IB	PLNG IB Equity	India	2011	1	0	1	1	0	0	0	0	0	0	0	0	0	3	NA	NA	NA	NA	NA	NA
PNB IB	PNB IB Equity	India	2011	1	1	0	1	0	0	0	0	0	1	0	1	0	5	15.1669	-0.00232158	0.0615899	0.132394	0.00802855	NA
POWF IB	POWF IB Equity	India	2011	1	1	0	1	1	0	1	0	0	1	0	0	1	7	13.8617	-7.73451e-05	0.023339	0.728334	0.000686653	NA
PWGR IB	PWGR IB Equity	India	2011	1	1	0	1	1	0	0	0	0	1	0	1	1	7	13.5627	-0.178334	0.0341914	0.535813	0.795161	6.05185e-06
RECL IB	RECL IB Equity	India	2011	1	0	0	1	0	0	0	0	0	1	0	0	1	4	13.6713	-1.50167e-05	0.0331151	0.710959	0.00075661	NA
RIL IB	RIL IB Equity	India	2011	1	1	0	1	1	0	1	1	0	1	0	0	1	8	14.9389	-0.110123	0.0504944	0.273648	0.365792	0.00168188
SBIN IB	SBIN IB Equity	India	2011	1	1	1	1	0	0	0	0	0	1	0	1	0	6	16.6176	-0.00113735	0.0724255	0.117852	0.00393643	NA
SHTF IB	SHTF IB Equity	India	2011	1	1	1	1	1	0	1	0	0	1	0	0	1	8	12.6799	-0.000342582	0.115543	0.62829	0.00130991	NA
SIEM IB	SIEM IB Equity	India	2011	1	1	1	1	0	0	1	0	0	1	0	0	0	6	11.5286	-0.0426567	0.125525	0	0.137238	0.0054672
SRCM IB	SRCM IB Equity	India	2011	1	1	1	1	1	1	1	1	0	1	0	0	1	10	NA	NA	NA	NA	NA	NA
SUNP IB	SUNP IB Equity	India	2011	1	0	1	1	1	0	0	0	0	1	0	0	0	5	11.7259	-0.034094	0.065504	0.0343955	0.199535	0.0250228
TATA IB	TATA IB Equity	India	2011	1	1	1	1	1	1	0	1	0	0	0	0	1	8	14.1192	-0.0707692	0.0801476	0.447853	0.356702	0.000594664
TCS IB	TCS IB Equity	India	2011	1	1	1	1	1	0	0	1	0	1	0	1	0	8	12.6971	-0.055892	0.142008	0.00228879	0.156948	0.00324745
TECHM IB	TECHM IB Equity	India	2011	1	1	1	1	1	0	1	0	0	1	0	0	1	8	11.0113	-0.0253332	0.044011	0.201922	0.110895	0
TGBL IB	TGBL IB Equity	India	2011	1	1	1	1	1	0	1	0	0	1	0	1	1	9	11.2599	-0.0130429	0.127764	0.134136	0.0725221	0.00105056
TPWR IB	TPWR IB Equity	India	2011	1	1	1	1	1	0	0	1	0	1	0	0	1	8	13.1292	-0.183381	0.0438305	0.491464	0.605033	3.77405e-08
TTAN IB	TTAN IB Equity	India	2011	1	1	1	1	1	0	0	0	0	1	0	1	1	8	10.5344	-0.0173403	0.294862	0.018098	0.0775743	0
TTCH IB	TTCH IB Equity	India	2011	1	1	1	1	1	1	0	1	0	1	0	0	1	9	11.9596	-0.039636	0.0860496	0.32722	0.281194	0.00133453
TTMT IB	TTMT IB Equity	India	2011	1	1	1	1	1	0	0	0	0	1	0	0	0	6	13.8256	-0.0804242	0.108231	0.378161	0.247557	0.0117529
TTMT/A IB	TTMT/A IB Equity	India	2011	1	1	1	1	1	0	0	0	0	1	0	0	0	6	13.8256	-0.0804242	0.108231	0.378161	0.247557	0.0117529
TVSL IB	TVSL IB Equity	India	2011	1	1	0	1	1	0	0	0	0	1	0	0	1	6	10.2487	-0.10281	0.0149966	0.368443	0.477611	0.0353744
UPLL IB	UPLL IB Equity	India	2011	1	1	0	0	1	1	1	0	0	1	0	1	1	8	11.324	-0.0183309	0.154273	0.180869	0.125236	0
UTCEM IB	UTCEM IB Equity	India	2011	1	1	1	1	1	0	0	0	0	1	0	1	1	8	12.2844	-0.0588041	0.00792379	0.25617	0.602166	0.00154093
VEDL IB	VEDL IB Equity	India	2011	1	1	1	0	1	0	1	0	0	1	0	0	1	7	11.9574	-0.0633883	0.0559094	0.0640781	0.0943018	0
VKI IB	VKI IB Equity	India	2011	1	1	0	0	1	0	1	0	0	1	0	0	1	6	8.83835	-0.0877104	0.0131115	0.237067	0.322554	0
WPRO IB	WPRO IB Equity	India	2011	1	1	0	1	1	1	1	1	0	1	0	0	1	9	12.8252	-0.0328745	0.164604	0.142154	0.148324	0
YES IB	YES IB Equity	India	2011	1	0	0	0	0	0	0	0	0	0	0	0	0	1	13.288	-0.000460673	0.0521297	0.11469	0.0022443	NA
Z IB	Z IB Equity	India	2011	1	1	1	1	1	0	1	0	0	1	0	0	1	8	10.5644	-0.0100434	0.0995559	0.000438914	0.0499845	0
ADHI IJ	ADHI IJ Equity	Indonesia	2011	1	0	0	0	0	0	0	0	0	0	0	0	0	1	15.6259	-0.0018401	0.0903333	0.132032	0.0566547	0
ADRO IJ	ADRO IJ Equity	Indonesia	2011	1	0	1	1	0	0	0	0	0	0	0	0	0	3	8.641	-0.110544	0.0987588	0.232777	0.47487	0
AKRA IJ	AKRA IJ Equity	Indonesia	2011	0	0	1	1	0	0	0	0	0	1	1	0	1	5	15.9459	-0.0464277	0.157972	0.121715	0.347242	0
ANTM IJ	ANTM IJ Equity	Indonesia	2011	1	1	1	1	0	0	1	0	0	1	0	0	0	6	16.5369	-0.059145	0.371001	0.197368	0.271225	0
ASII IJ	ASII IJ Equity	Indonesia	2011	1	1	1	1	1	0	0	0	0	1	0	0	0	6	18.8545	-0.0570247	0.0849604	0.291539	0.249516	0
BBCA IJ	BBCA IJ Equity	Indonesia	2011	1	1	1	0	0	0	0	0	0	1	1	0	1	6	19.7607	-0.00452303	0.110594	0.0141321	0.0108525	NA
BBNI IJ	BBNI IJ Equity	Indonesia	2011	1	1	1	1	0	0	1	1	0	0	0	0	0	6	19.5161	-0.00240162	0.0910302	0.0535312	0.0135516	NA
BBRI IJ	BBRI IJ Equity	Indonesia	2011	1	1	1	1	0	0	0	0	0	1	0	1	1	7	19.968	-0.00127972	0.114765	0.0412025	0.00394301	NA
BBTN IJ	BBTN IJ Equity	Indonesia	2011	1	1	1	1	0	0	0	0	0	0	0	0	0	4	18.3055	-0.00335172	0.0647859	0.183762	0.0168024	NA
BJBR IJ	BJBR IJ Equity	Indonesia	2011	1	0	0	0	0	0	0	0	0	0	0	0	0	1	17.8128	-0.00166199	0.0991677	0.147505	0.0102828	NA
BMRI IJ	BMRI IJ Equity	Indonesia	2011	1	1	1	1	0	0	1	1	0	0	0	1	0	7	20.1289	-0.00279198	0.0860861	0.0575276	0.01194	NA
BMTR IJ	BMTR IJ Equity	Indonesia	2011	1	1	1	1	1	0	0	0	0	0	0	0	0	5	16.531	-0.0141586	0.0593205	0.157433	0.192242	0
BRPT IJ	BRPT IJ Equity	Indonesia	2011	1	0	0	0	0	0	0	0	0	0	0	0	0	1	7.64909	-0.0677034	0.0642361	0.233348	0.60105	0
BSDE IJ	BSDE IJ Equity	Indonesia	2011	1	1	1	0	0	0	0	0	0	1	0	1	0	5	16.364	-0.0132523	0.272072	0.0518794	0.388936	0
BUMI IJ	BUMI IJ Equity	Indonesia	2011	1	1	1	0	0	0	0	1	0	1	1	0	1	7	9.05924	-0.0370084	0.00803597	0.538921	0.192023	0
EXCL IJ	EXCL IJ Equity	Indonesia	2011	1	1	1	1	0	0	0	0	0	1	0	1	1	7	17.255	-0.209221	0.0320209	0.344114	0.821761	0
GGRM IJ	GGRM IJ Equity	Indonesia	2011	0	1	1	0	0	0	0	0	0	1	0	1	1	5	17.4813	-0.0467772	0.0280105	0.157692	0.20952	0
HMSP IJ	HMSP IJ Equity	Indonesia	2011	1	0	0	0	0	0	0	0	0	0	0	0	0	1	16.7796	-0.0229118	0.106838	0.00413927	0.207685	0
ICBP IJ	ICBP IJ Equity	Indonesia	2011	1	1	1	1	1	0	0	0	0	1	0	0	0	6	16.5383	-0.0313218	0.290395	0.0490569	0.170141	0
INCO IJ	INCO IJ Equity	Indonesia	2011	1	0	1	1	1	0	0	0	0	1	0	1	0	6	7.79209	-0.0861709	0.164847	0.120656	0.652257	0
INDF IJ	INDF IJ Equity	Indonesia	2011	1	1	1	0	0	0	0	0	0	1	0	0	0	4	17.7992	-0.0542662	0.243041	0.254047	0.359922	0
INDY IJ	INDY IJ Equity	Indonesia	2011	1	0	0	0	0	0	0	0	0	0	0	0	0	1	7.60839	-0.116821	0.187916	0.46608	0.292895	0
INTP IJ	INTP IJ Equity	Indonesia	2011	1	1	1	1	1	0	0	0	0	0	0	0	0	5	16.7143	-0.0282713	0.378185	0.00971527	0.420799	0.000223069
JSMR IJ	JSMR IJ Equity	Indonesia	2011	1	0	1	0	0	0	0	0	0	0	1	0	0	3	16.856	-0.102458	0.179959	0.419099	0.763448	0
KLBF IJ	KLBF IJ Equity	Indonesia	2011	1	1	1	1	0	0	0	0	0	1	1	0	1	7	15.9287	-0.0566925	0.276914	0.0170048	0.22482	0.04583
LPKR IJ	LPKR IJ Equity	Indonesia	2011	1	0	1	1	0	0	0	0	0	1	0	1	0	5	16.7202	-0.0232462	0.119094	0.205546	0.16826	0
LPPF IJ	LPPF IJ Equity	Indonesia	2011	1	0	1	1	0	0	0	0	0	1	1	0	1	6	14.7003	-0.0972837	0.379354	0.97729	0.25713	0
MNCN IJ	MNCN IJ Equity	Indonesia	2011	1	1	1	1	0	0	0	0	0	0	0	0	0	4	15.9901	-0.00988244	0.0951589	0.093529	0.110451	0
MYRX IJ	MYRX IJ Equity	Indonesia	2011	1	0	0	0	0	0	0	0	0	0	0	0	0	1	13.667	-0.0664495	0.00473736	0.506369	0.28104	0
PGAS IJ	PGAS IJ Equity	Indonesia	2011	1	0	1	1	0	0	0	0	0	0	0	1	0	4	8.12799	-0.0230897	0.33433	0.319739	0.512217	0
PTBA IJ	PTBA IJ Equity	Indonesia	2011	1	1	1	1	0	0	0	0	0	1	1	1	1	8	16.2585	-0.0204442	0.590182	0.00157772	0.114302	0
PTPP IJ	PTPP IJ Equity	Indonesia	2011	1	0	0	0	0	0	0	0	0	0	0	0	0	1	15.7519	-0.00172615	0.188381	0.136067	0.010961	0
PWON IJ	PWON IJ Equity	Indonesia	2011	0	1	1	0	0	0	0	0	0	0	0	1	0	3	15.5638	-0.0111447	0.108103	0.281305	0.33668	0
SCMA IJ	SCMA IJ Equity	Indonesia	2011	0	1	1	1	0	0	0	0	0	1	0	0	0	4	14.7363	-0.0129182	0.285406	0.228802	0.130885	0
SMGR IJ	SMGR IJ Equity	Indonesia	2011	1	1	1	0	0	0	0	0	0	1	1	0	1	6	16.7942	-0.213114	0.171687	0.0951141	0.592052	0.000266077
SRIL IJ	SRIL IJ Equity	Indonesia	2011	1	0	0	0	0	0	0	0	0	0	0	0	0	1	5.8286	-0.184844	0.0236427	0.471313	0.465437	0
SSMS IJ	SSMS IJ Equity	Indonesia	2011	1	0	0	0	0	0	0	0	0	0	0	0	0	1	14.6785	-0.038587	0.0581172	0.563076	0.519135	NA
TLKM IJ	TLKM IJ Equity	Indonesia	2011	1	0	1	1	0	0	0	0	0	1	1	0	1	6	18.4508	-0.128059	0.093485	0.15389	0.726774	0.000126147
TPIA IJ	TPIA IJ Equity	Indonesia	2011	1	0	0	0	0	0	0	0	0	0	0	0	0	1	7.38083	-0.0824115	0.0340845	0.182177	0.578346	0
TRAM IJ	TRAM IJ Equity	Indonesia	2011	1	0	0	0	0	0	0	0	0	0	0	0	0	1	5.6481	-0.238995	0.0249369	0.381024	0.455454	0.00099096
UNTR IJ	UNTR IJ Equity	Indonesia	2011	1	1	1	1	0	0	0	0	0	1	1	0	1	7	17.6537	-0.113223	0.153647	0.0883908	0.294362	0
UNVR IJ	UNVR IJ Equity	Indonesia	2011	1	1	1	1	0	0	0	0	0	1	0	0	1	6	16.1652	-0.152713	0.0320676	0.066699	0.506979	0
WIKA IJ	WIKA IJ Equity	Indonesia	2011	1	0	1	1	0	0	0	0	0	1	0	0	0	4	15.9345	-0.0351548	0.149504	0.0549605	0.136615	0.0012989
WSBP IJ	WSBP IJ Equity	Indonesia	2011	1	0	0	0	0	0	0	0	0	0	0	0	0	1	NA	NA	NA	NA	NA	NA
WSKT IJ	WSKT IJ Equity	Indonesia	2011	1	0	0	0	0	0	0	0	0	0	0	0	0	1	15.4492	-0.0123138	0.113848	0.2365	0.0375595	0
1605 JT	1605 JT Equity	Japan	2011	1	0	0	0	0	0	0	0	0	1	1	0	1	4	14.8015	-0.0314265	0.0419325	0.101973	0.141719	0.000167514
1878 JT	1878 JT Equity	Japan	2011	1	0	0	0	0	0	0	0	0	1	0	0	1	3	13.1862	-0.0116726	0.347146	0.240139	0.150446	0.00179939
1925 JT	1925 JT Equity	Japan	2011	1	0	1	0	0	0	0	0	0	1	1	0	1	5	14.4752	-0.0317185	0.0767864	0.213289	0.392984	0.00343133
1928 JT	1928 JT Equity	Japan	2011	1	0	0	0	0	0	0	0	0	1	1	0	1	4	14.1092	-0.0163542	0.11331	0.159233	0.262528	0.00347198
2502 JT	2502 JT Equity	Japan	2011	1	0	1	0	0	0	0	0	1	1	1	1	1	7	14.2407	-0.0153558	0.0110418	0.29413	0.350502	0.00582977
2503 JT	2503 JT Equity	Japan	2011	1	0	1	0	0	0	0	0	0	1	1	0	1	5	14.8643	-0.0279688	0.0267001	0.40108	0.267612	0.0204246
2802 JT	2802 JT Equity	Japan	2011	1	0	1	0	0	0	0	0	0	1	1	1	1	6	13.8901	-0.0377142	0.131612	0.123822	0.360167	0.0342541
2914 JT	2914 JT Equity	Japan	2011	1	0	1	0	0	0	0	0	0	1	1	0	1	5	15.1117	-0.0355576	0.0668199	0.193994	0.174908	0
3382 JT	3382 JT Equity	Japan	2011	1	0	0	0	0	0	0	0	0	1	1	0	1	4	15.1325	-0.0622356	0.175459	0.202473	0.334348	0
3402 JT	3402 JT Equity	Japan	2011	1	0	1	0	0	0	0	0	0	1	1	0	1	5	14.265	-0.0330054	0.0671898	0.314844	0.339142	0.0297294
3407 JT	3407 JT Equity	Japan	2011	1	0	1	0	0	0	0	0	1	1	1	0	1	6	14.1703	-0.0446398	0.0984088	0.17809	0.293401	0.0437064
4063 JT	4063 JT Equity	Japan	2011	1	0	1	0	0	0	0	0	1	1	1	0	1	6	14.3945	-0.0658666	0.13676	0.0081674	0.347688	0.0209179
4188 JT	4188 JT Equity	Japan	2011	1	0	1	0	0	0	0	0	0	1	1	0	1	5	15.0076	-0.0339904	0.0395247	0.417614	0.330408	0.039716
4452 JT	4452 JT Equity	Japan	2011	1	0	0	0	0	0	0	0	0	1	1	0	1	4	13.8381	-0.027107	0.108292	0.17221	0.239269	0.0445014
4502 JT	4502 JT Equity	Japan	2011	1	0	0	0	0	0	0	0	0	1	1	0	1	4	14.8403	-0.0445611	0.0781926	0.00717126	0.146239	0.103682
4503 JT	4503 JT Equity	Japan	2011	1	1	1	0	0	0	0	0	0	1	1	1	1	7	14.1045	-0.0251893	0.10703	0.000863612	0.142432	0.16276
4507 JT	4507 JT Equity	Japan	2011	1	0	1	0	0	0	0	0	0	1	1	0	1	5	13.1678	-0.0215464	0.0526945	0.205649	0.134202	0.0973183
4523 JT	4523 JT Equity	Japan	2011	1	1	1	1	0	0	0	0	1	1	1	1	1	9	13.8608	-0.0131407	0.106429	0.368017	0.142534	0.138613
4528 JT	4528 JT Equity	Japan	2011	1	0	0	0	0	0	0	0	0	1	1	0	1	4	12.9585	-0.00304871	0.0528812	3.06284e-05	0.114541	0.101163
4568 JT	4568 JT Equity	Japan	2011	1	0	1	0	0	0	0	0	0	1	1	0	1	5	14.2077	-0.021787	0.177023	0.234044	0.160589	0.131283
4578 JT	4578 JT Equity	Japan	2011	1	0	0	0	0	0	0	0	0	1	1	1	1	5	14.2791	-0.0222738	0.243376	0.0581236	0.161558	0.103585
4661 JT	4661 JT Equity	Japan	2011	1	0	1	0	0	0	0	0	0	1	0	1	1	5	13.2615	-0.0436817	0.0447676	0.248776	0.821655	0
4755 JT	4755 JT Equity	Japan	2011	1	0	0	0	0	0	0	0	0	1	0	0	1	3	14.465	-0.00199785	0.0459578	0.197032	0.00825463	0.000282049
4901 JT	4901 JT Equity	Japan	2011	1	0	0	0	0	0	0	0	1	1	1	0	1	5	14.808	-0.0356371	0.116038	0.0698735	0.210783	0.0612697
4911 JT	4911 JT Equity	Japan	2011	1	0	1	1	0	0	0	0	0	1	1	1	1	7	13.5147	-0.0239143	0.119955	0.266846	0.177282	0.0195451
5020 JT	5020 JT Equity	Japan	2011	1	0	1	0	0	0	0	0	0	1	1	0	1	5	15.6497	-0.0218136	0.0372959	0.365068	0.309953	0.00396824
5108 JT	5108 JT Equity	Japan	2011	1	0	1	0	0	0	0	0	0	1	1	1	1	6	14.8003	-0.0701639	0.0486837	0.22507	0.366532	0.0313673
5401 JT	5401 JT Equity	Japan	2011	1	0	0	0	0	0	0	0	1	1	1	0	1	5	15.4251	-0.0631577	0.0144465	0.267524	0.363614	0.0093184
5411 JT	5411 JT Equity	Japan	2011	1	0	0	0	0	0	0	0	1	1	1	0	1	5	15.1959	-0.0469285	0.0124706	0.385401	0.430594	0.00842997
5713 JT	5713 JT Equity	Japan	2011	1	0	0	0	0	0	0	0	1	1	1	0	1	5	13.8665	-0.0512813	0.0874459	0.200492	0.251901	0.00500878
5802 JT	5802 JT Equity	Japan	2011	1	0	0	0	0	0	0	0	0	1	1	0	1	4	14.4866	-0.0466001	0.0727333	0.174782	0.24627	0.040396
6098 JT	6098 JT Equity	Japan	2011	1	0	0	0	0	0	0	0	0	0	0	0	0	1	NA	NA	NA	NA	NA	NA
6273 JT	6273 JT Equity	Japan	2011	1	0	0	0	0	0	0	0	0	1	0	0	1	3	13.4817	-0.0162977	0.317416	0.0526436	0.133752	0.0192355
6301 JT	6301 JT Equity	Japan	2011	1	0	1	0	0	0	0	0	0	1	1	0	1	5	14.5806	-0.0469119	0.0391897	0.253156	0.236554	0.0228022
6326 JT	6326 JT Equity	Japan	2011	1	0	0	0	0	0	0	0	0	1	1	0	1	4	14.1207	-0.0201628	0.0776009	0.260867	0.160193	0.018456
6367 JT	6367 JT Equity	Japan	2011	1	0	0	0	0	0	0	0	0	1	1	1	1	5	13.9399	-0.0217023	0.147622	0.328898	0.188968	0.0271698
6501 JT	6501 JT Equity	Japan	2011	1	0	1	1	1	0	1	1	0	1	1	1	1	10	16.0332	-0.027702	0.0602446	0.195755	0.229845	0.0430128
6503 JT	6503 JT Equity	Japan	2011	1	0	1	0	1	0	1	1	0	1	1	0	1	8	15.0193	-0.0322977	0.141648	0.154155	0.158267	0.0455189
6594 JT	6594 JT Equity	Japan	2011	1	0	0	0	0	0	0	0	0	1	0	0	1	3	13.5254	-0.0735226	0.126063	0.20711	0.313295	0.0374069
6702 JT	6702 JT Equity	Japan	2011	1	0	1	0	0	0	0	0	0	1	1	1	1	6	14.9221	-0.0404309	0.117024	0.172636	0.211184	0.078106
6752 JT	6752 JT Equity	Japan	2011	1	0	1	0	0	0	0	0	1	1	1	0	1	6	15.8726	-0.0538065	0.124612	0.203924	0.240744	0.0674686
6758 JT	6758 JT Equity	Japan	2011	1	1	1	0	1	0	1	1	0	1	1	1	1	10	16.3747	-0.0196277	0.0784846	0.0746539	0.0715566	0.0330224
6861 JT	6861 JT Equity	Japan	2011	1	0	0	0	0	0	0	0	0	1	0	0	1	3	13.3552	-0.00397266	0.0532719	0	0.026926	0.0135153
6902 JT	6902 JT Equity	Japan	2011	1	0	0	1	0	0	0	0	0	1	1	0	1	5	15.0335	-0.0425945	0.153939	0.118273	0.243527	0.0858082
6954 JT	6954 JT Equity	Japan	2011	1	0	0	0	0	0	0	0	0	1	1	1	1	5	13.8284	-0.00697927	0.576032	0	0.204398	0.0153435
6971 JT	6971 JT Equity	Japan	2011	1	0	1	0	0	0	0	0	0	1	1	0	1	5	14.4816	-0.0338257	0.140489	0.0221297	0.127277	0.025416
6981 JT	6981 JT Equity	Japan	2011	1	0	0	0	0	0	0	0	0	1	0	0	1	3	13.804	-0.0574118	0.0494483	0.00899133	0.28729	0.0402404
6988 JT	6988 JT Equity	Japan	2011	1	0	0	0	0	0	0	0	0	1	1	0	1	4	13.3908	-0.0428665	0.322716	0.101936	0.298415	0.0335632
7011 JT	7011 JT Equity	Japan	2011	1	0	1	0	0	0	0	0	0	1	1	0	1	5	15.1991	-0.0346199	0.0754693	0.335379	0.215976	0.0147686
7201 JT	7201 JT Equity	Japan	2011	1	0	0	0	0	0	0	0	0	1	1	0	1	4	16.1892	-0.0262606	0.0930288	0.379913	0.338749	0.0371885
7202 JT	7202 JT Equity	Japan	2011	1	0	0	0	0	0	0	0	0	1	1	0	1	4	13.9221	-0.0228395	0.17963	0.245959	0.435767	0.0526788
7203 JT	7203 JT Equity	Japan	2011	1	0	1	0	0	0	0	0	0	1	1	0	1	5	17.2106	-0.0211055	0.0697799	0.415889	0.211588	0.0244931
7261 JT	7261 JT Equity	Japan	2011	1	0	0	0	0	0	0	0	0	1	0	0	1	3	14.3875	-0.0182016	0.0960781	0.391135	0.44375	0.0513391
7267 JT	7267 JT Equity	Japan	2011	1	0	1	0	0	0	0	0	0	1	1	0	1	5	16.264	-0.0275297	0.110538	0.354376	0.284939	0.0421316
7269 JT	7269 JT Equity	Japan	2011	1	0	0	0	0	0	0	0	0	1	1	0	1	4	14.615	-0.0583237	0.117457	0.222471	0.235451	0.0468003
7270 JT	7270 JT Equity	Japan	2011	1	0	1	0	0	0	0	0	0	1	1	0	1	5	13.9881	-0.0376404	0.17815	0.282256	0.362563	0.0361072
7741 JT	7741 JT Equity	Japan	2011	1	1	0	0	1	0	1	1	0	1	1	1	1	9	13.2684	-0.0622856	0.32015	0.178321	0.204918	0.0276562
7751 JT	7751 JT Equity	Japan	2011	1	0	0	0	0	0	0	0	0	1	1	0	1	4	15.1843	-0.0605814	0.196713	0.00297935	0.302956	0.0783061
7974 JT	7974 JT Equity	Japan	2011	1	0	0	0	0	0	0	0	0	1	0	0	1	3	14.3067	-0.00669401	0.497382	0.000171939	0.0494794	0.0322463
8001 JT	8001 JT Equity	Japan	2011	1	0	0	0	0	0	0	0	0	1	1	1	1	5	15.5513	-0.0190758	0.11097	0.436687	0.113441	0
8002 JT	8002 JT Equity	Japan	2011	1	0	1	0	0	0	0	0	0	1	1	0	1	5	15.3586	-0.0195459	0.121927	0.515521	0.136643	0
8031 JT	8031 JT Equity	Japan	2011	1	0	1	0	0	0	0	0	0	1	1	1	1	6	15.9671	-0.0384598	0.167602	0.398956	0.119881	0.000441957
8035 JT	8035 JT Equity	Japan	2011	1	0	1	0	0	0	0	0	0	1	1	0	1	5	13.6038	-0.0414493	0.0654865	0.0102446	0.139088	0.0872066
8053 JT	8053 JT Equity	Japan	2011	1	0	1	0	0	0	0	0	0	1	1	0	1	5	15.7938	-0.0102915	0.0949707	0.538606	0.1125	0
8058 JT	8058 JT Equity	Japan	2011	1	0	1	0	0	0	0	0	0	1	1	0	1	5	16.2445	-0.0201503	0.106521	0.397589	0.152969	0.000400266
8113 JT	8113 JT Equity	Japan	2011	1	0	0	0	0	0	0	0	0	1	0	0	1	3	13.0036	-0.0617975	0.267038	0.310638	0.221589	0.011155
8267 JT	8267 JT Equity	Japan	2011	1	1	1	0	1	0	1	1	1	1	1	0	1	10	15.1438	-0.0468936	0.0848046	0.307805	0.37277	0
8306 JT	8306 JT Equity	Japan	2011	1	0	1	0	0	0	0	0	0	1	0	0	1	4	19.1445	-0.000390846	0.0504592	0.216201	0.00646519	NA
8308 JT	8308 JT Equity	Japan	2011	1	1	1	1	1	0	0	1	0	1	1	1	1	10	17.5699	-0.000190976	0.0708538	0.0725293	0.00733444	NA
8309 JT	8309 JT Equity	Japan	2011	1	0	1	0	0	0	0	0	0	1	1	0	1	5	16.4709	-0.000401727	0.0352862	0.173392	0.0086841	NA
8316 JT	8316 JT Equity	Japan	2011	1	0	1	0	0	0	0	0	0	1	1	0	1	5	18.7413	-0.00132681	0.0669872	0.223153	0.00848245	NA
8411 JT	8411 JT Equity	Japan	2011	1	0	0	0	0	0	0	0	0	1	1	0	1	4	18.8957	-0.000471376	0.0618784	0.327856	0.005895	NA
8591 JT	8591 JT Equity	Japan	2011	1	0	1	1	1	0	1	1	0	1	0	1	1	9	15.9651	-0.0654797	0.0853138	0.617469	0.0119329	NA
8601 JT	8601 JT Equity	Japan	2011	1	0	1	0	1	0	1	1	0	1	1	1	1	9	16.6394	-0.000413717	0.0608725	0.80456	0.00791015	NA
8604 JT	8604 JT Equity	Japan	2011	1	1	1	0	1	0	0	1	0	1	0	1	1	8	17.4181	-0.00507863	0.0441594	0.905811	0.0106842	NA
8630 JT	8630 JT Equity	Japan	2011	1	0	0	0	0	0	0	0	0	1	1	0	1	4	16.0107	-0.00148342	0.0365764	0.0155834	0.0404606	NA
8725 JT	8725 JT Equity	Japan	2011	1	0	0	0	0	0	0	0	0	1	1	0	1	4	16.2531	-0.00278654	0.0543389	0.0146733	0.0435933	NA
8750 JT	8750 JT Equity	Japan	2011	1	0	1	0	0	0	0	0	0	1	1	0	1	5	17.2905	-0.00248255	0.0079635	0.0159209	0.0401297	NA
8766 JT	8766 JT Equity	Japan	2011	1	0	1	0	0	0	1	1	0	1	1	0	1	7	16.6206	-0.00146624	0.0224173	0.090807	0.0189828	NA
8795 JT	8795 JT Equity	Japan	2011	1	0	0	0	0	0	0	0	0	1	1	0	1	4	16.3603	-0.000685047	0.0586322	0.0104382	0.0235956	NA
8801 JT	8801 JT Equity	Japan	2011	1	0	1	0	0	0	0	0	0	1	1	0	1	5	15.1454	-0.0473365	0.0150813	0.467669	0.58768	0.000136218
8802 JT	8802 JT Equity	Japan	2011	1	0	1	0	0	0	0	0	1	1	1	0	1	6	15.2613	-0.0179588	0.051796	0.386093	0.640087	0
8830 JT	8830 JT Equity	Japan	2011	1	0	1	0	0	0	0	0	1	1	1	0	1	6	14.9893	-0.0303191	0.0370255	0.646265	0.611793	0
9020 JT	9020 JT Equity	Japan	2011	1	0	1	0	0	0	0	0	0	1	1	0	1	5	15.7675	-0.06942	0.0187774	0.488784	0.83819	0.00233043
9021 JT	9021 JT Equity	Japan	2011	1	0	1	0	0	0	0	0	0	1	1	1	1	6	14.7985	-0.103779	0.0297528	0.422957	0.804744	0.002372
9022 JT	9022 JT Equity	Japan	2011	1	0	1	0	0	0	0	0	0	1	1	0	1	5	15.4743	-0.0523479	0.0216006	0.585357	0.878403	0.00451781
9064 JT	9064 JT Equity	Japan	2011	1	0	0	0	0	0	0	0	0	1	1	0	1	4	13.7094	-0.0477149	0.232584	0.112715	0.409351	0
9201 JT	9201 JT Equity	Japan	2011	1	0	0	0	0	0	0	0	0	0	0	0	0	1	NA	NA	NA	NA	NA	NA
9202 JT	9202 JT Equity	Japan	2011	1	0	1	0	0	0	0	0	0	1	1	0	1	5	14.472	-0.0975679	0.0191678	0.486934	0.616798	0
9432 JT	9432 JT Equity	Japan	2011	1	0	1	0	0	0	0	0	0	1	1	0	1	5	16.7944	-0.0717409	0.0729781	0.233423	0.50345	0.0136391
9433 JT	9433 JT Equity	Japan	2011	1	0	1	0	0	0	0	0	0	1	1	0	1	5	15.1449	-0.0915902	0.0362329	0.259234	0.495597	0.00880226
9437 JT	9437 JT Equity	Japan	2011	1	0	0	0	0	0	0	0	0	1	1	0	1	4	15.7312	-0.0623004	0.11272	0.0384808	0.371536	0.016064
9502 JT	9502 JT Equity	Japan	2011	1	0	1	0	0	0	0	0	0	1	1	1	1	6	15.4892	-0.0505669	0.0219431	0.469752	0.736049	0.00250452
9503 JT	9503 JT Equity	Japan	2011	1	0	1	0	0	0	0	0	0	1	1	0	1	5	15.8048	-0.0634838	0.0131517	0.470268	0.635724	0.00259132
9531 JT	9531 JT Equity	Japan	2011	1	0	1	0	0	0	0	0	0	1	1	0	1	5	14.4196	-0.0752183	0.0485418	0.319927	0.612268	0.00541794
9532 JT	9532 JT Equity	Japan	2011	1	0	0	0	0	0	0	0	0	1	1	0	1	4	14.1783	-0.046506	0.0681293	0.370481	0.556874	0.0075962
9735 JT	9735 JT Equity	Japan	2011	1	0	0	0	0	0	0	0	0	1	1	0	1	4	13.9057	-0.0354541	0.208069	0.0820724	0.258329	0.00621528
9843 JT	9843 JT Equity	Japan	2011	0	0	0	0	0	0	0	0	1	1	1	0	1	4	12.4138	-0.0882662	0.066092	0.178251	0.543729	0
9983 JT	9983 JT Equity	Japan	2011	1	1	0	0	0	0	0	0	0	1	1	0	1	5	13.1877	-0.0354118	0.120623	0.0529453	0.10869	0
9984 JT	9984 JT Equity	Japan	2011	1	0	0	0	0	0	0	0	0	1	1	0	1	4	15.3536	-0.044795	0.13726	0.538448	0.239157	0.000189015
000030 KS	000030 KS Equity	South Korea	2011	1	0	0	0	0	0	0	0	0	0	0	0	0	1	19.3064	0.0654812	0.0654812	0.175261	0.00967517	NA
000100 KS	000100 KS Equity	South Korea	2011	1	0	0	0	0	0	0	0	0	0	0	0	0	1	14.0886	0.136183	0.136183	0.00692507	0.148318	0.0383436
000120 KS	000120 KS Equity	South Korea	2011	1	0	0	0	0	0	0	0	0	0	0	0	0	1	15.0951	0.0641862	0.0641862	0.232725	0.419759	NA
000150 KS	000150 KS Equity	South Korea	2011	1	0	0	0	0	0	0	0	0	0	0	0	0	1	15.6555	0.0569952	0.0569952	0.20447	0.230274	0.0235649
000210 KS	000210 KS Equity	South Korea	2011	1	0	0	0	0	0	0	0	0	0	0	0	0	1	16.1918	0.114726	0.114726	0.184554	0.151876	0.00748664
000270 KS	000270 KS Equity	South Korea	2011	1	1	0	0	1	0	0	1	0	1	0	0	1	6	17.2252	0.0761578	0.0761578	0.185334	0.303564	0.0203856
000660 KS	000660 KS Equity	South Korea	2011	1	1	1	1	1	0	0	1	0	1	0	0	1	8	16.6626	0.0575901	0.0575901	0.393109	0.632278	0.0573368
000670 KS	000670 KS Equity	South Korea	2011	1	0	0	0	0	0	0	0	0	0	0	0	0	1	14.7796	0.0447317	0.0447317	0.0742463	0.168467	NA
000720 KS	000720 KS Equity	South Korea	2011	1	0	0	0	0	0	0	0	0	0	0	0	0	1	16.2897	0.156834	0.156834	0.120042	0.0943679	NA
000810 KS	000810 KS Equity	South Korea	2011	1	0	0	0	0	0	0	0	0	0	0	0	0	1	17.2958	0.00607518	0.00607518	0.000933194	0.0228618	NA
000880 KS	000880 KS Equity	South Korea	2011	1	0	0	0	0	0	0	0	0	0	0	0	0	1	16.5255	0.0233619	0.0233619	0.329196	0.203801	0.00366906
001040 KS	001040 KS Equity	South Korea	2011	1	0	0	0	0	0	0	0	0	0	0	0	0	1	16.7939	0.0735959	0.0735959	0.396324	0.374401	0.00471518
001450 KS	001450 KS Equity	South Korea	2011	1	0	0	0	0	0	0	0	0	0	0	0	0	1	16.462	0.0290028	0.0290028	0.0036606	0.0415398	NA
001800 KS	001800 KS Equity	South Korea	2011	1	0	0	0	0	0	0	0	0	0	0	0	0	1	14.657	0.0928915	0.0928915	0.329412	0.532055	NA
002380 KS	002380 KS Equity	South Korea	2011	1	0	0	0	0	0	0	0	0	0	0	0	0	1	15.8092	0.12776	0.12776	0.122704	0.364407	NA
002790 KS	002790 KS Equity	South Korea	2011	1	0	0	0	0	0	0	0	0	0	0	0	0	1	15.2636	0.0831018	0.0831018	0.0186236	0.458959	0.018998
003490 KS	003490 KS Equity	South Korea	2011	1	0	0	0	0	0	0	0	0	0	0	0	0	1	16.9241	0.0654693	0.0654693	0.677096	0.634081	NA
003550 KS	003550 KS Equity	South Korea	2011	1	0	0	0	0	0	0	0	0	0	0	0	0	1	16.5342	0.0289819	0.0289819	0.0936161	0.150617	0.00533117
004020 KS	004020 KS Equity	South Korea	2011	1	0	0	0	0	0	0	0	0	0	0	0	0	1	16.8964	0.0453255	0.0453255	0.466283	0.583462	0.00242195
004170 KS	004170 KS Equity	South Korea	2011	1	0	0	0	0	0	0	0	0	0	0	0	0	1	15.2373	0.018797	0.018797	0.19367	0.518031	0.000804882
004370 KS	004370 KS Equity	South Korea	2011	1	0	0	0	0	0	0	0	0	0	0	0	0	1	14.6354	0.035802	0.035802	0.0530041	0.478923	0.0105592
004800 KS	004800 KS Equity	South Korea	2011	1	0	0	0	0	0	0	0	0	0	0	0	0	1	16.4273	0.0382015	0.0382015	0.554886	0.361872	0.00964745
004990 KS	004990 KS Equity	South Korea	2011	1	0	0	0	0	0	0	0	0	0	0	0	0	1	15.1768	0.0468079	0.0468079	0.104188	0.315699	0.00177686
005300 KS	005300 KS Equity	South Korea	2011	1	0	0	0	0	0	0	0	0	0	0	0	0	1	15.0962	0.0262506	0.0262506	0.172392	0.419746	NA
005380 KS	005380 KS Equity	South Korea	2011	1	1	0	0	1	0	0	1	0	1	0	0	1	6	18.5113	0.0569232	0.0569232	0.396224	0.178554	0.0132012
005490 KS	005490 KS Equity	South Korea	2011	1	1	1	1	1	0	1	1	0	1	0	0	1	9	18.1774	0.0559491	0.0559491	0.342519	0.362882	0.00776087
005830 KS	005830 KS Equity	South Korea	2011	1	0	0	0	0	0	0	0	0	0	0	0	0	1	16.4241	0.0373622	0.0373622	0	0.0213506	NA
005930 KS	005930 KS Equity	South Korea	2011	1	1	0	1	1	0	1	1	0	1	0	0	1	8	18.863	0.0944011	0.0944011	0.094111	0.39866	0.0662554
005940 KS	005940 KS Equity	South Korea	2011	1	0	0	0	0	0	0	0	0	0	0	0	0	1	16.8835	0.00704095	0.00704095	0.689441	0.0151522	NA
006400 KS	006400 KS Equity	South Korea	2011	1	1	0	1	1	0	0	1	0	1	0	1	1	8	15.9588	0.0888501	0.0888501	0.0892845	0.214274	0.0263908
006800 KS	006800 KS Equity	South Korea	2011	1	0	0	0	0	0	0	0	0	0	0	0	0	1	16.7814	0.00519445	0.00519445	0.467799	0.0136769	NA
007070 KS	007070 KS Equity	South Korea	2011	1	0	0	0	0	0	0	0	0	0	0	0	0	1	14.9121	0.00739271	0.00739271	0.303461	0.228157	0.000414492
007310 KS	007310 KS Equity	South Korea	2011	1	0	0	0	0	0	0	0	0	0	0	0	0	1	13.8045	0.120116	0.120116	0.0935447	0.434647	NA
008770 KS	008770 KS Equity	South Korea	2011	1	0	0	0	0	0	0	0	0	0	0	0	0	1	14.1414	0.0936368	0.0936368	0.303646	0.349075	0
008930 KS	008930 KS Equity	South Korea	2011	1	0	0	0	0	0	0	0	0	0	0	0	0	1	12.9145	0.0199016	0.0199016	0.0248469	0.0308286	0
009150 KS	009150 KS Equity	South Korea	2011	1	1	0	0	1	0	0	0	0	1	0	0	1	5	15.8073	0.0717577	0.0717577	0.216963	0.310886	0.0472571
009240 KS	009240 KS Equity	South Korea	2011	1	0	0	0	0	0	0	0	0	0	0	0	0	1	12.886	0.14976	0.14976	0.0688755	0.275896	NA
009540 KS	009540 KS Equity	South Korea	2011	1	0	0	0	0	0	0	0	0	0	0	0	0	1	17.7073	0.0328562	0.0328562	0.225947	0.317642	0.00474196
009830 KS	009830 KS Equity	South Korea	2011	1	0	0	0	0	0	0	0	0	0	0	0	0	1	16.2881	0.0716008	0.0716008	0.38435	0.456432	0.000252667
010060 KS	010060 KS Equity	South Korea	2011	1	0	0	0	0	0	0	0	0	0	0	0	0	1	15.7903	0.0541555	0.0541555	0.208591	0.667207	0.00333353
010130 KS	010130 KS Equity	South Korea	2011	1	0	0	0	0	0	0	0	0	0	0	0	0	1	15.3429	0.174427	0.174427	0.10441	0.337133	NA
010140 KS	010140 KS Equity	South Korea	2011	1	0	0	0	0	0	0	0	0	0	0	0	0	1	16.6136	0.0490786	0.0490786	0.108683	0.329492	0.00813699
010950 KS	010950 KS Equity	South Korea	2011	1	0	0	0	0	0	0	0	0	0	0	0	0	1	16.3959	0.0664221	0.0664221	0.283511	0.294065	0.000814073
011070 KS	011070 KS Equity	South Korea	2011	1	0	0	0	0	0	0	0	0	0	0	0	0	1	15.2994	0.0987767	0.0987767	0.50902	0.522785	0.0621708
011170 KS	011170 KS Equity	South Korea	2011	1	0	0	0	0	0	0	0	0	0	0	0	0	1	16.1901	0.116432	0.116432	0.17287	0.400849	0.00271769
011210 KS	011210 KS Equity	South Korea	2011	1	0	0	0	0	0	0	0	0	0	0	0	0	1	15.2631	0.0822484	0.0822484	0.244669	0.287651	NA
011780 KS	011780 KS Equity	South Korea	2011	1	0	0	0	0	0	0	0	0	0	0	0	0	1	15.3661	0.107142	0.107142	0.48777	0.407788	0.00908059
012330 KS	012330 KS Equity	South Korea	2011	1	1	0	0	1	0	0	1	0	1	0	0	1	6	16.9324	0.0912138	0.0912138	0.123345	0.147033	0.0144451
012450 KS	012450 KS Equity	South Korea	2011	1	0	0	0	0	0	0	0	0	0	0	0	0	1	14.9766	0.0566591	0.0566591	0.246471	0.214011	0.0474791
012630 KS	012630 KS Equity	South Korea	2011	1	0	0	0	0	0	0	0	0	0	0	0	0	1	15.723	0.0735876	0.0735876	0.350041	0.116395	0.00210333
012750 KS	012750 KS Equity	South Korea	2011	1	0	0	0	0	0	0	0	0	0	0	0	0	1	13.8716	0.0974931	0.0974931	0	0.314942	0.018781
015760 KS	015760 KS Equity	South Korea	2011	1	1	1	0	1	0	0	1	0	1	0	0	1	7	18.7316	0.00958631	0.00958631	0.346892	0.823526	0.00655564
016360 KS	016360 KS Equity	South Korea	2011	1	0	0	0	0	0	0	0	0	0	0	0	0	1	16.5676	0.0160906	0.0160906	0.314983	0.00555788	NA
017670 KS	017670 KS Equity	South Korea	2011	1	0	0	0	0	0	0	0	0	0	0	0	0	1	17.0087	0.0677498	0.0677498	0.244535	0.370639	0.0121451
018260 KS	018260 KS Equity	South Korea	2011	1	0	0	0	0	0	0	0	0	0	0	0	0	1	15.2176	0.0677752	0.0677752	0.00527922	0.228569	0.0191869
018880 KS	018880 KS Equity	South Korea	2011	1	0	0	0	0	0	0	0	0	0	0	0	0	1	14.5322	0.16951	0.16951	0.043886	0.322821	NA
021240 KS	021240 KS Equity	South Korea	2011	1	0	0	0	0	0	0	0	0	0	0	0	0	1	14.3008	0.0604556	0.0604556	0.336067	0.350151	0.0168558
023530 KS	023530 KS Equity	South Korea	2011	1	0	0	0	0	0	0	0	0	0	0	0	0	1	17.3122	0.0593312	0.0593312	0.308625	0.398538	1.10343e-06
024110 KS	024110 KS Equity	South Korea	2011	1	0	0	0	0	0	0	0	0	0	0	0	0	1	19.0411	0.0291985	0.0291985	0.527815	0.00751551	NA
027410 KS	027410 KS Equity	South Korea	2011	1	0	0	0	0	0	0	0	0	0	0	0	0	1	NA	NA	NA	NA	NA	NA
028260 KS	028260 KS Equity	South Korea	2011	1	0	0	0	0	0	0	0	0	0	0	0	0	1	NA	NA	NA	NA	NA	NA
029780 KS	029780 KS Equity	South Korea	2011	1	0	0	0	0	0	0	0	0	0	0	0	0	1	16.5965	0.00449447	0.00449447	0.495492	0.0126254	NA
030000 KS	030000 KS Equity	South Korea	2011	1	0	0	0	0	0	0	0	0	0	0	0	0	1	14.4092	0.133389	0.133389	0.00138215	0.046938	NA
030200 KS	030200 KS Equity	South Korea	2011	1	0	0	0	0	0	0	0	0	0	0	0	0	1	17.2839	0.0447699	0.0447699	0.347035	0.437043	0.0106446
032640 KS	032640 KS Equity	South Korea	2011	1	0	0	0	0	0	0	0	0	0	0	0	0	1	16.2178	0.0107544	0.0107544	0.354515	0.509704	0.00575433
032830 KS	032830 KS Equity	South Korea	2011	1	0	0	0	0	0	0	0	0	0	0	0	0	1	18.8053	0.00635717	0.00635717	0	0.0103082	NA
033780 KS	033780 KS Equity	South Korea	2011	1	0	0	0	0	0	0	0	0	0	0	0	0	1	15.6523	0.128693	0.128693	0.0197261	0.252428	0.00491013
034020 KS	034020 KS Equity	South Korea	2011	1	0	0	0	0	0	0	0	0	0	0	0	0	1	16.4248	0.05762	0.05762	0.262885	0.197922	0.0106033
034220 KS	034220 KS Equity	South Korea	2011	1	1	0	0	1	0	0	1	0	1	0	0	1	6	17.0409	0.0603259	0.0603259	0.17975	0.584067	0.0522209
034730 KS	034730 KS Equity	South Korea	2011	1	0	0	0	0	0	0	0	0	0	0	0	0	1	15.3462	0.0451086	0.0451086	0.270037	0.0794648	0.00748626
035250 KS	035250 KS Equity	South Korea	2011	1	0	0	0	0	0	0	0	0	0	0	0	0	1	14.813	0.0197474	0.0197474	0	0.483996	NA
035420 KS	035420 KS Equity	South Korea	2011	1	0	0	0	0	0	0	0	0	0	0	0	0	1	14.6795	0.196514	0.196514	0.0930902	0.161784	0.452513
035720 KS	035720 KS Equity	South Korea	2011	1	0	0	0	0	0	0	0	0	0	0	0	0	1	13.2334	0.144923	0.144923	0.00106267	0.159515	0.0854888
036460 KS	036460 KS Equity	South Korea	2011	1	0	0	0	0	0	0	0	0	0	0	0	0	1	17.3993	0.00415799	0.00415799	0.641769	0.485775	0.00110421
036570 KS	036570 KS Equity	South Korea	2011	1	0	0	0	0	0	0	0	0	0	0	0	0	1	13.923	0.0531272	0.0531272	0.0111185	0.329012	0.127271
047040 KS	047040 KS Equity	South Korea	2011	1	0	0	0	0	0	0	0	0	0	0	0	0	1	16.0635	0.0747144	0.0747144	0.210743	0.0817291	NA
047050 KS	047050 KS Equity	South Korea	2011	1	0	0	0	0	0	0	0	0	0	0	0	0	1	16.002	0.0452212	0.0452212	0.583742	0.0517512	0.000479547
047810 KS	047810 KS Equity	South Korea	2011	1	0	0	0	0	0	0	0	0	0	0	0	0	1	14.3783	0.0375687	0.0375687	0.279954	0.213835	NA
051600 KS	051600 KS Equity	South Korea	2011	1	0	0	0	0	0	0	0	0	0	0	0	0	1	NA	NA	NA	NA	NA	NA
051900 KS	051900 KS Equity	South Korea	2011	1	1	0	1	1	0	0	0	0	1	0	1	1	7	14.6779	0.0387365	0.0387365	0.238402	0.351157	0.023082
051910 KS	051910 KS Equity	South Korea	2011	1	0	0	0	0	0	0	0	0	0	0	0	0	1	16.5424	0.0902407	0.0902407	0.165301	0.482544	0.0223593
055550 KS	055550 KS Equity	South Korea	2011	1	1	1	0	1	0	1	1	0	1	0	0	1	8	19.4789	0.0318818	0.0318818	0.221344	0.0103911	NA
066570 KS	066570 KS Equity	South Korea	2011	1	1	1	1	1	0	0	1	0	1	0	0	1	8	17.3016	0.071818	0.071818	0.227678	0.223232	0.082346
068270 KS	068270 KS Equity	South Korea	2011	1	0	0	0	0	0	0	0	0	0	0	0	0	1	14.1572	0.0350179	0.0350179	0.296217	0.538675	NA
069960 KS	069960 KS Equity	South Korea	2011	1	0	0	0	0	0	0	0	0	0	0	0	0	1	15.3673	0.00188718	0.00188718	0.10876	0.690207	2.73301e-05
071050 KS	071050 KS Equity	South Korea	2011	1	0	0	0	0	0	0	0	0	0	0	0	0	1	16.5874	0.11556	0.11556	0.610641	0.0263573	NA
078930 KS	078930 KS Equity	South Korea	2011	1	0	0	0	0	0	0	0	0	0	0	0	0	1	16.1597	0.0211568	0.0211568	0.223569	0.149865	0.00472094
086280 KS	086280 KS Equity	South Korea	2011	1	0	0	0	0	0	0	0	0	0	0	0	0	1	15.1575	0.166237	0.166237	0.27227	0.212753	NA
086790 KS	086790 KS Equity	South Korea	2011	1	1	1	0	1	0	1	1	0	1	0	1	1	9	18.9986	0.0475416	0.0475416	0.247533	0.00838752	NA
088350 KS	088350 KS Equity	South Korea	2011	1	0	0	0	0	0	0	0	0	0	0	0	0	1	17.9853	0.00393604	0.00393604	9.74503e-05	0.0206948	NA
090430 KS	090430 KS Equity	South Korea	2011	1	0	0	0	0	0	0	0	0	0	0	0	0	1	14.8506	0.0666713	0.0666713	0.0274349	0.588002	0.0260692
096770 KS	096770 KS Equity	South Korea	2011	1	1	0	1	1	0	0	1	0	1	0	0	1	7	17.3716	0.125052	0.125052	0.252757	0.324805	0.0043918
097950 KS	097950 KS Equity	South Korea	2011	1	0	0	0	0	0	0	0	0	0	0	0	0	1	16.2438	0.0422187	0.0422187	0.408533	0.442719	0.00817336
105560 KS	105560 KS Equity	South Korea	2011	1	1	1	0	1	0	1	1	0	1	0	1	1	9	19.4417	0.0330623	0.0330623	0.163118	0.011477	NA
128940 KS	128940 KS Equity	South Korea	2011	1	0	0	0	0	0	0	0	0	0	0	0	0	1	13.5769	0.0258314	0.0258314	0.379626	0.331916	0.106661
138930 KS	138930 KS Equity	South Korea	2011	1	1	0	0	1	0	1	1	0	1	0	0	1	7	17.4882	0.0366516	0.0366516	0.209766	0.0110637	NA
139480 KS	139480 KS Equity	South Korea	2011	1	0	0	0	0	0	0	0	0	0	0	0	0	1	16.2234	0.00463134	0.00463134	0.26811	0.687135	0
161390 KS	161390 KS Equity	South Korea	2011	1	0	0	0	0	0	0	0	0	0	0	0	0	1	NA	NA	NA	NA	NA	NA
207940 KS	207940 KS Equity	South Korea	2011	1	0	0	0	0	0	0	0	0	0	0	0	0	1	12.1246	0.0213467	0.0213467	0.0314582	0.443506	NA
251270 KS	251270 KS Equity	South Korea	2011	1	0	0	0	0	0	0	0	0	0	0	0	0	1	11.5056	0.147031	0.147031	0.0184345	0.0183666	NA
AAV TB	AAV TB Equity	Thailand	2011	1	0	0	0	0	0	0	0	0	0	0	0	0	1	7.70685	-0.0186302	0.31231	0.117708	0.0694837	0
ADVANC TB	ADVANC TB Equity	Thailand	2011	1	0	1	1	1	0	0	1	0	1	1	1	1	9	11.3699	-0.0658487	0.211842	0.253897	0.509056	0
AMATA TB	AMATA TB Equity	Thailand	2011	1	0	0	0	0	0	0	0	0	0	0	0	0	1	9.94024	-0.0169712	0.0697076	0.348658	0.284748	0
ANAN TB	ANAN TB Equity	Thailand	2011	1	0	0	0	0	0	0	0	0	0	0	0	0	1	9.09973	-0.0069496	0.00694525	0.73053	0.0495349	NA
AOT TB	AOT TB Equity	Thailand	2011	1	1	1	1	1	0	0	1	0	1	0	0	1	8	11.9224	-0.0223638	0.0343923	0.422029	0.597708	0
AP TB	AP TB Equity	Thailand	2011	1	0	0	0	0	0	0	0	0	0	0	0	0	1	10.2879	-0.00235058	0.0149014	0.484225	0.0091307	0
BA TB	BA TB Equity	Thailand	2011	1	0	0	0	0	0	0	0	0	0	0	0	0	1	NA	NA	NA	NA	NA	NA
BANPU TB	BANPU TB Equity	Thailand	2011	1	1	1	1	1	0	0	0	0	1	0	0	1	7	12.3239	-0.0328212	0.131205	0.421366	0.201027	0
BBL TB	BBL TB Equity	Thailand	2011	1	0	1	1	1	0	0	0	0	1	0	1	0	6	14.5607	-0.000779825	0.0214955	0.102132	0.0167258	NA
BCH TB	BCH TB Equity	Thailand	2011	1	0	0	0	0	0	0	0	0	0	0	0	0	1	8.62271	-0.111819	0.12682	0.205467	0.719845	0
BCP TB	BCP TB Equity	Thailand	2011	1	0	0	0	0	0	0	0	0	0	0	0	0	1	11.0284	-0.0843117	0.0652749	0.305526	0.452892	0
BCPG TB	BCPG TB Equity	Thailand	2011	1	0	0	0	0	0	0	0	0	0	0	0	0	1	NA	NA	NA	NA	NA	NA
BDMS TB	BDMS TB Equity	Thailand	2011	1	1	1	1	1	0	1	1	0	1	0	1	1	10	10.9818	-0.061448	0.0659229	0.285615	0.513292	0
BEAUTY TB	BEAUTY TB Equity	Thailand	2011	1	0	0	0	0	0	0	0	0	0	0	0	0	1	5.86656	-0.0627722	0.298092	0.0346006	0.285404	NA
BEC TB	BEC TB Equity	Thailand	2011	1	0	0	1	1	0	0	0	0	1	0	1	1	6	9.19508	-0.00595622	0.517362	0.000796058	0.0326431	0
BEM TB	BEM TB Equity	Thailand	2011	1	0	0	0	0	0	0	0	0	0	0	0	0	1	NA	NA	NA	NA	NA	NA
BH TB	BH TB Equity	Thailand	2011	1	0	0	0	0	0	0	0	0	0	0	0	0	1	9.50841	-0.0795012	0.0935778	0.367779	0.463279	0
BIG TB	BIG TB Equity	Thailand	2011	1	0	0	0	0	0	0	0	0	0	0	0	0	1	NA	NA	NA	NA	NA	NA
BJC TB	BJC TB Equity	Thailand	2011	1	1	0	1	1	0	0	1	0	1	0	1	1	8	10.4042	-0.0822684	0.0553908	0.336673	0.44482	0
BLAND TB	BLAND TB Equity	Thailand	2011	1	0	0	0	0	0	0	0	0	0	0	0	0	1	10.5737	-0.0330335	0.0230761	0.0809519	0.888747	0
BPP TB	BPP TB Equity	Thailand	2011	1	0	0	0	0	0	0	0	0	0	0	0	0	1	NA	NA	NA	NA	NA	NA
BTS TB	BTS TB Equity	Thailand	2011	1	0	0	0	0	0	0	0	0	0	0	0	0	1	11.0639	-0.063978	0.0285999	0.357697	0.148837	0
CBG TB	CBG TB Equity	Thailand	2011	1	0	0	0	0	0	0	0	0	0	0	0	0	1	NA	NA	NA	NA	NA	NA
CENTEL TB	CENTEL TB Equity	Thailand	2011	1	0	0	0	0	0	0	0	0	0	0	0	0	1	9.98431	-0.0703225	0.0145706	0.453886	0.656912	0
CHG TB	CHG TB Equity	Thailand	2011	1	0	0	0	0	0	0	0	0	0	0	0	0	1	NA	NA	NA	NA	NA	NA
CK TB	CK TB Equity	Thailand	2011	1	0	0	0	0	0	0	0	0	0	0	0	0	1	10.5089	-0.0178343	0.109684	0.622228	0.0794594	0
CKP TB	CKP TB Equity	Thailand	2011	1	0	0	0	0	0	0	0	0	0	0	0	0	1	NA	NA	NA	NA	NA	NA
COM7 TB	COM7 TB Equity	Thailand	2011	1	0	0	0	0	0	0	0	0	0	0	0	0	1	NA	NA	NA	NA	NA	NA
CPALL TB	CPALL TB Equity	Thailand	2011	1	1	1	1	1	0	0	0	0	1	0	0	1	7	10.9213	-0.0708602	0.256623	3.92742e-05	0.276561	0
CPF TB	CPF TB Equity	Thailand	2011	1	1	1	1	1	0	0	1	0	1	0	1	1	9	11.9861	-0.0640933	0.151654	0.432689	0.324452	0
CPN TB	CPN TB Equity	Thailand	2011	1	1	1	1	1	0	1	1	0	1	0	1	1	10	11.0676	-0.197913	0.0130045	0.394143	0.884238	0
DTAC TB	DTAC TB Equity	Thailand	2011	1	1	1	0	1	0	1	0	0	1	0	1	1	8	11.5507	-0.0103739	0.210629	0.0441941	0.0529966	0
EA TB	EA TB Equity	Thailand	2011	1	0	0	0	0	0	0	0	0	0	0	0	0	1	7.45291	-0.262801	0.105109	0.257443	0.53785	NA
EGCO TB	EGCO TB Equity	Thailand	2011	1	0	0	0	0	0	0	0	0	0	0	0	0	1	11.1976	-0.00104822	0.115163	0.165265	0.182914	0
EPG TB	EPG TB Equity	Thailand	2011	1	0	0	0	0	0	0	0	0	0	0	0	0	1	NA	NA	NA	NA	NA	NA
ESSO TB	ESSO TB Equity	Thailand	2011	1	0	0	0	0	0	0	0	0	0	0	0	0	1	11.2097	-0.0540197	0.00904913	0.518543	0.452467	0
GFPT TB	GFPT TB Equity	Thailand	2011	1	0	0	0	0	0	0	0	0	0	0	0	0	1	9.21716	-0.0670649	0.0177725	0.296594	0.489982	0
GGC TB	GGC TB Equity	Thailand	2011	1	0	0	0	0	0	0	0	0	0	0	0	0	1	NA	NA	NA	NA	NA	NA
GLOBAL TB	GLOBAL TB Equity	Thailand	2011	1	0	0	0	0	0	0	0	0	0	0	0	0	1	9.02616	-0.0952396	0.010634	0.30784	0.592283	0
GPSC TB	GPSC TB Equity	Thailand	2011	1	0	0	0	0	0	0	0	0	0	0	0	0	1	NA	NA	NA	NA	NA	NA
GUNKUL TB	GUNKUL TB Equity	Thailand	2011	1	0	0	0	0	0	0	0	0	0	0	0	0	1	8.61971	-0.511251	0.0568549	0.64418	0.585487	0
HANA TB	HANA TB Equity	Thailand	2011	1	0	0	0	0	0	0	0	0	0	0	0	0	1	9.79321	-0.0779688	0.2135	0.00216733	0.355778	0
HMPRO TB	HMPRO TB Equity	Thailand	2011	1	1	1	1	1	0	0	0	0	1	0	1	1	8	9.93683	-0.160574	0.0956245	0.145669	0.574126	0
INTUCH TB	INTUCH TB Equity	Thailand	2011	1	1	1	1	1	0	0	0	0	1	0	0	1	7	10.9246	-0.0434591	0.205964	0.185138	0.351117	0
IRPC TB	IRPC TB Equity	Thailand	2011	1	1	1	1	1	0	0	1	0	1	0	1	1	9	11.7915	-0.0594931	0.022371	0.233454	0.530411	0
ITD TB	ITD TB Equity	Thailand	2011	1	0	0	0	0	0	0	0	0	0	0	0	0	1	10.8667	-0.0395805	0.0394508	0.461835	0.243137	0
IVL TB	IVL TB Equity	Thailand	2011	1	1	1	1	1	0	1	1	0	1	0	1	1	10	11.8901	-0.047164	0.0824196	0.420712	0.457585	0
JMART TB	JMART TB Equity	Thailand	2011	1	0	0	0	0	0	0	0	0	0	0	0	0	1	7.45115	-0.102183	0.0293326	0.409299	0.141943	0
JWD TB	JWD TB Equity	Thailand	2011	1	0	0	0	0	0	0	0	0	0	0	0	0	1	NA	NA	NA	NA	NA	NA
KBANK TB	KBANK TB Equity	Thailand	2011	1	1	1	0	1	0	1	1	0	1	0	1	1	9	14.3595	-0.00182326	0.0308836	0.078495	0.0224385	NA
KCE TB	KCE TB Equity	Thailand	2011	1	0	0	0	0	0	0	0	0	0	0	0	0	1	9.13541	-0.0306963	0.0541635	0.564657	0.456465	0
KKP TB	KKP TB Equity	Thailand	2011	1	0	0	0	0	0	0	0	0	0	0	0	0	1	12.1548	-0.00177939	0.00200854	0.481406	0.00493947	NA
KTB TB	KTB TB Equity	Thailand	2011	1	1	1	1	1	0	0	1	0	1	0	1	1	9	14.491	-0.000641592	0.0189982	0.241221	0.0123275	NA
KTC TB	KTC TB Equity	Thailand	2011	1	0	0	0	0	0	0	0	0	0	0	0	0	1	10.7673	-0.0062987	0.0159194	0.826919	0.0117222	NA
LH TB	LH TB Equity	Thailand	2011	1	0	0	1	1	0	0	1	0	1	0	0	1	6	11.0159	-0.037965	0.0197161	0.438959	0.197143	0
LPN TB	LPN TB Equity	Thailand	2011	1	0	0	0	0	0	0	0	0	0	0	0	0	1	9.1688	-0.0104888	0.0307471	0.0636977	0.148344	0
MAJOR TB	MAJOR TB Equity	Thailand	2011	1	0	0	0	0	0	0	0	0	0	0	0	0	1	9.30454	-0.0344261	0.0419373	0.271802	0.471503	0
MC TB	MC TB Equity	Thailand	2011	1	0	0	0	0	0	0	0	0	0	0	0	0	1	NA	NA	NA	NA	NA	NA
MEGA TB	MEGA TB Equity	Thailand	2011	1	0	0	0	0	0	0	0	0	0	0	0	0	1	8.07951	-0.02474	0.102233	0.228639	0.114159	0
MINT TB	MINT TB Equity	Thailand	2011	1	1	0	1	1	1	0	0	0	1	0	1	0	7	10.6364	-0.0688838	0.0275279	0.476282	0.407159	0
MONO TB	MONO TB Equity	Thailand	2011	1	0	0	0	0	0	0	0	0	0	0	0	0	1	6.32969	-0.0608903	0.0819249	0.0950595	0.170713	0
MTC TB	MTC TB Equity	Thailand	2011	1	0	0	0	0	0	0	0	0	0	0	0	0	1	NA	NA	NA	NA	NA	NA
ORI TB	ORI TB Equity	Thailand	2011	1	0	0	0	0	0	0	0	0	0	0	0	0	1	NA	NA	NA	NA	NA	NA
PSH TB	PSH TB Equity	Thailand	2011	1	1	1	1	1	0	0	0	0	1	0	1	1	8	10.645	-0.0152495	0.0199459	0.483698	0.0618546	0
PSL TB	PSL TB Equity	Thailand	2011	1	0	0	0	0	0	0	0	0	0	0	0	0	1	10.0386	-0.104298	0.191092	0.306919	0.41259	0
PTG TB	PTG TB Equity	Thailand	2011	1	0	0	0	0	0	0	0	0	0	0	0	0	1	7.96368	-0.119496	0.0913798	0.291516	0.501435	0
PTT TB	PTT TB Equity	Thailand	2011	1	1	1	1	1	0	0	0	0	1	0	1	1	8	14.1533	-0.0770183	0.0828423	0.290919	0.458583	0
PTTEP TB	PTTEP TB Equity	Thailand	2011	1	1	1	1	1	0	0	1	0	1	0	1	1	9	13.0122	-0.150204	0.0955692	0.230359	0.658172	0
PTTGC TB	PTTGC TB Equity	Thailand	2011	1	0	0	0	0	0	0	0	0	1	0	0	0	2	12.8292	-0.00224482	0.0508711	0.322188	0.634134	0
QH TB	QH TB Equity	Thailand	2011	1	0	0	0	0	0	0	0	0	0	0	0	0	1	10.5445	-0.00279083	0.0293241	0.590003	0.356162	0
ROBINS TB	ROBINS TB Equity	Thailand	2011	1	1	1	1	1	0	0	1	0	1	0	0	1	8	9.56554	-0.175276	0.167108	0	0.440487	0
SAWAD TB	SAWAD TB Equity	Thailand	2011	1	0	0	0	0	0	0	0	0	0	0	0	0	1	NA	NA	NA	NA	NA	NA
SCB TB	SCB TB Equity	Thailand	2011	1	1	1	1	1	0	1	1	0	1	0	1	1	10	14.4298	-0.00156128	0.0182329	0.171058	0.0188122	NA
SCC TB	SCC TB Equity	Thailand	2011	1	1	1	1	1	0	0	1	0	1	0	0	1	8	12.8314	-0.0358741	0.0606754	0.434116	0.423441	NA
SGP TB	SGP TB Equity	Thailand	2011	1	0	1	1	1	0	0	0	0	1	0	1	0	6	10.0567	-0.0630142	0.0656145	0.46821	0.552794	0
SIRI TB	SIRI TB Equity	Thailand	2011	1	0	0	0	0	0	0	0	0	0	0	0	0	1	10.4979	-0.0152754	0.079016	0.534007	0.100535	0
SPALI TB	SPALI TB Equity	Thailand	2011	1	0	0	0	0	0	0	0	0	0	0	0	0	1	9.92791	-0.00199213	0.0328134	0.24884	0.0608934	0
SPRC TB	SPRC TB Equity	Thailand	2011	1	0	0	0	0	0	0	0	0	0	0	0	0	1	NA	NA	NA	NA	NA	NA
STA TB	STA TB Equity	Thailand	2011	1	0	0	1	1	0	1	1	0	1	0	0	1	7	10.6083	-0.0704471	0.0561665	0.445627	0.184723	NA
STEC TB	STEC TB Equity	Thailand	2011	1	1	1	1	1	0	0	0	0	0	1	1	0	7	9.68493	-0.0219125	0.0527719	0.0185622	0.129022	0
SUPER TB	SUPER TB Equity	Thailand	2011	1	0	0	0	0	0	0	0	0	0	0	0	0	1	6.46228	-0.00504637	0.0549044	0.600663	0.694434	0
TASCO TB	TASCO TB Equity	Thailand	2011	1	0	0	0	0	0	0	0	0	0	0	0	0	1	9.66051	-0.0398351	0.0638681	0.469457	0.284834	0
TCAP TB	TCAP TB Equity	Thailand	2011	1	1	1	1	1	0	1	1	0	0	0	1	1	9	13.7048	-0.00157642	0.0178803	0.362992	0.0103085	NA
THAI TB	THAI TB Equity	Thailand	2011	1	1	1	0	1	0	0	0	0	1	0	0	0	5	12.5207	-0.0450291	0.0608346	0.519425	0.748275	0
THCOM TB	THCOM TB Equity	Thailand	2011	1	0	0	0	0	0	0	0	0	0	0	0	0	1	10.2115	-0.0878475	0.105304	0.380542	0.714279	0
TISCO TB	TISCO TB Equity	Thailand	2011	1	0	0	0	0	0	0	0	0	0	0	0	0	1	12.3046	-0.000830727	0.00409324	0.726373	0.00657356	NA
TKN TB	TKN TB Equity	Thailand	2011	1	0	0	0	0	0	0	0	0	0	0	0	0	1	NA	NA	NA	NA	NA	NA
TMB TB	TMB TB Equity	Thailand	2011	1	1	1	1	1	0	0	0	0	0	0	1	1	7	13.4851	-0.00140335	0.018392	0.238546	0.01677	NA
TOP TB	TOP TB Equity	Thailand	2011	1	1	1	1	1	0	0	1	0	1	0	0	0	7	11.9484	-0.0249273	0.117291	0.295586	0.421381	0
TPIPL TB	TPIPL TB Equity	Thailand	2011	1	0	0	0	0	0	0	0	0	0	0	0	0	1	11.18	-0.0367341	0.00721061	0.0626659	0.813188	0
TPIPP TB	TPIPP TB Equity	Thailand	2011	1	0	0	0	0	0	0	0	0	0	0	0	0	1	NA	NA	NA	NA	NA	NA
TRUE TB	TRUE TB Equity	Thailand	2011	1	1	1	1	1	0	0	0	0	1	0	0	0	6	11.9192	-0.0832418	0.0762592	0.567818	0.492915	0
TTA TB	TTA TB Equity	Thailand	2011	1	0	0	0	0	0	0	0	0	0	0	0	0	1	10.7796	-0.0858255	0.0790587	0.299411	0.562166	0
TU TB	TU TB Equity	Thailand	2011	1	0	1	1	1	0	0	1	0	1	0	0	1	7	11.3299	-0.0404336	0.0108375	0.477516	0.190095	0
TVO TB	TVO TB Equity	Thailand	2011	1	0	0	0	0	0	0	0	0	0	0	0	0	1	9.23958	-0.0233269	0.016421	0.278192	0.265738	0
UNIQ TB	UNIQ TB Equity	Thailand	2011	1	0	0	0	0	0	0	0	0	0	0	0	0	1	8.64904	-0.0507365	0.0343127	0.358113	0.213655	0
UV TB	UV TB Equity	Thailand	2011	1	0	0	0	0	0	0	0	0	0	0	0	0	1	8.83521	-0.0678322	0.0345915	0.364975	0.381761	0
WHA TB	WHA TB Equity	Thailand	2011	1	0	0	0	0	0	0	0	0	0	0	0	0	1	8.5541	-0.00128745	0.00568091	0.572702	0.643776	0
WHAUP TB	WHAUP TB Equity	Thailand	2011	1	0	0	0	0	0	0	0	0	0	0	0	0	1	NA	NA	NA	NA	NA	NA
WORK TB	WORK TB Equity	Thailand	2011	1	0	0	0	0	0	0	0	0	0	0	0	0	1	7.30938	-0.0215568	0.254976	0.00996775	0.341486	0
600000 CH	600000 CH Equity	China	2012	1	0	1	1	0	0	0	0	0	0	1	1	1	6	14.9615	-0.00106685	0.13592	0.232789	0.00321104	NA
600008 CH	600008 CH Equity	China	2012	1	0	1	1	0	0	0	0	0	0	1	1	1	6	9.99675	-0.0406652	0.105719	0.398208	0.219094	0
600009 CH	600009 CH Equity	China	2012	1	0	1	1	0	0	0	0	0	0	1	1	1	6	9.87348	-0.00555911	0.247088	0.128237	0.610272	0
600010 CH	600010 CH Equity	China	2012	1	0	1	1	0	0	0	0	0	0	1	1	0	5	11.1911	-0.137558	0.0353857	0.470573	0.532104	0.00029769
600015 CH	600015 CH Equity	China	2012	1	0	1	1	0	0	0	0	0	0	1	1	1	6	14.2135	-0.00189277	0.152568	0.239728	0.00514431	NA
600016 CH	600016 CH Equity	China	2012	1	1	1	1	1	0	1	0	0	0	1	1	1	9	14.9824	-0.00289477	0.204414	0.329297	0.00424377	NA
600018 CH	600018 CH Equity	China	2012	1	0	1	1	1	0	1	1	0	0	1	0	1	8	11.3748	-0.0188128	0.103062	0.243536	0.590234	0
600019 CH	600019 CH Equity	China	2012	1	0	1	1	1	0	1	0	0	0	1	1	1	8	12.3054	-0.0641244	0.0345538	0.279517	0.46013	0.0172359
600021 CH	600021 CH Equity	China	2012	1	0	1	1	0	0	0	0	0	0	1	1	0	5	10.3712	-0.0350191	0.0542069	0.60797	0.617494	0.000119335
600023 CH	600023 CH Equity	China	2012	1	0	0	0	0	0	0	0	0	0	0	0	0	1	11.3069	-0.0889483	0.0932982	0.416487	0.585196	0
600025 CH	600025 CH Equity	China	2012	NA	NA	NA	NA	NA	NA	NA	NA	NA	NA	NA	NA	NA	NA	11.6918	-0.130823	0.00708378	0.653135	0.935879	NA
600028 CH	600028 CH Equity	China	2012	1	1	1	1	1	1	0	0	0	0	1	1	1	9	14.045	-0.124859	0.00863631	0.221073	0.631337	0.00464409
600029 CH	600029 CH Equity	China	2012	1	1	1	1	1	1	0	1	0	0	1	0	0	8	11.8668	-0.110443	0.0707737	0.519185	0.848885	0
600030 CH	600030 CH Equity	China	2012	1	1	1	1	1	0	1	1	0	0	1	0	1	9	12.0347	-0.00300384	0.354211	0.238853	0.0197503	0
600031 CH	600031 CH Equity	China	2012	1	0	1	1	0	0	0	0	0	0	1	1	0	5	11.0738	-0.0743399	0.128359	0.389891	0.329421	0.0395098
600036 CH	600036 CH Equity	China	2012	1	1	1	1	1	0	1	1	0	0	1	1	1	10	15.0417	-0.00190546	0.220728	0.177099	0.00627476	NA
600048 CH	600048 CH Equity	China	2012	1	0	1	1	0	0	0	0	0	0	1	1	1	6	12.4339	-0.000283596	0.129697	0.324573	0.0242721	0
600050 CH	600050 CH Equity	China	2012	1	0	1	1	0	0	0	0	0	0	1	0	0	4	13.1584	-0.175104	0.0352886	0.274726	0.85537	0.000492616
600060 CH	600060 CH Equity	China	2012	1	0	1	0	0	0	0	0	0	0	1	1	1	5	9.81199	-0.0254622	0.0850656	0.0466567	0.083248	0.0436102
600061 CH	600061 CH Equity	China	2012	1	1	1	0	0	0	0	0	0	0	1	1	1	6	7.45498	-0.0247903	0.127375	0.195902	0.196155	0.00510148
600066 CH	600066 CH Equity	China	2012	1	0	1	1	0	0	0	0	0	0	1	1	1	6	9.56655	-0.132771	0.210997	0.0709591	0.270728	0.0490239
600068 CH	600068 CH Equity	China	2012	1	0	1	1	0	0	0	0	0	0	1	0	1	5	11.2438	-0.0399559	0.0857893	0.414127	0.168038	0.000407995
600079 CH	600079 CH Equity	China	2012	1	0	1	1	0	0	0	0	0	0	1	1	1	6	8.9697	-0.102435	0.100383	0.358402	0.245091	0.0269899
600085 CH	600085 CH Equity	China	2012	1	0	1	1	0	0	0	0	0	0	1	1	1	6	9.17866	-0.0298405	0.37581	0.130563	0.144457	0.00437187
600089 CH	600089 CH Equity	China	2012	1	0	1	1	0	0	0	0	0	0	1	1	1	6	10.6465	-0.125517	0.245113	0.379853	0.401487	0.0252164
600100 CH	600100 CH Equity	China	2012	1	0	1	1	0	0	0	0	0	0	1	1	1	6	10.5335	-0.0462331	0.113673	0.383443	0.178424	0.023867
600104 CH	600104 CH Equity	China	2012	1	0	1	1	1	0	0	1	0	0	1	0	1	7	12.6673	-0.0504678	0.147533	0.169544	0.115529	0.0181474
600109 CH	600109 CH Equity	China	2012	1	0	1	1	0	0	0	0	0	0	1	0	1	5	9.44315	-0.00207965	0.64823	0.0687961	0.00371139	0
600111 CH	600111 CH Equity	China	2012	1	1	1	1	0	0	0	0	0	0	1	0	1	6	9.77848	-0.02615	0.147416	0.350381	0.151488	0.00430376
600115 CH	600115 CH Equity	China	2012	1	0	1	1	0	1	0	0	0	0	1	0	0	5	11.7271	-0.0496263	0.0202738	0.545604	0.680455	0
600118 CH	600118 CH Equity	China	2012	1	0	1	1	0	0	0	0	0	0	1	1	1	6	8.63685	-0.0568652	0.4752	0.047291	0.117391	0.0160497
600153 CH	600153 CH Equity	China	2012	1	0	1	1	0	0	0	0	0	0	1	1	1	6	11.02	-0.0114086	0.0835878	0.433169	0.0651299	0
600155 CH	600155 CH Equity	China	2012	1	0	0	0	0	0	0	0	0	0	0	0	0	1	6.52708	-0.0485456	0.0542945	0.29258	0.808682	0
600158 CH	600158 CH Equity	China	2012	1	0	0	1	0	0	0	0	0	0	1	0	1	4	8.15601	-0.00279093	0.12527	0.0674462	0.0787425	0
600177 CH	600177 CH Equity	China	2012	1	0	1	1	0	0	0	0	0	0	1	1	1	6	10.8244	-0.00743903	0.0613636	0.373975	0.116603	0.000902003
600196 CH	600196 CH Equity	China	2012	1	1	1	1	0	0	0	0	0	0	1	0	1	6	10.1445	-0.0456026	0.163911	0.222193	0.158943	0.0120248
600208 CH	600208 CH Equity	China	2012	1	0	1	1	0	0	0	0	0	0	1	1	1	6	10.7463	-0.0126729	0.111909	0.422271	0.011424	0
600219 CH	600219 CH Equity	China	2012	1	0	1	1	0	0	0	0	0	0	1	1	1	6	10.2349	-0.0925233	0.268297	0.253775	0.536537	0.0184962
600266 CH	600266 CH Equity	China	2012	1	1	1	1	0	0	0	0	0	0	1	0	1	6	10.3092	-0.00113114	0.189488	0.237231	0.071473	0
600271 CH	600271 CH Equity	China	2012	1	0	1	1	0	0	0	0	0	0	1	0	1	5	9.01178	-0.0210573	0.565541	0.0118887	0.103359	0.0138886
600276 CH	600276 CH Equity	China	2012	1	0	1	1	0	0	0	0	0	0	1	0	1	5	8.68144	-0.0792236	0.22562	0.00169707	0.226775	0.0907956
600291 CH	600291 CH Equity	China	2012	NA	NA	NA	NA	NA	NA	NA	NA	NA	NA	NA	NA	NA	NA	NA	NA	NA	NA	NA	NA
600297 CH	600297 CH Equity	China	2012	1	0	0	0	0	0	0	0	0	0	0	0	0	1	7.20374	-0.0442944	0.112724	0.00119008	0.461974	0.0029186
600298 CH	600298 CH Equity	China	2012	NA	NA	NA	NA	NA	NA	NA	NA	NA	NA	NA	NA	NA	NA	8.60266	-0.235212	0.0761176	0.381803	0.636728	0
600309 CH	600309 CH Equity	China	2012	1	0	1	1	0	0	0	0	0	0	1	1	1	6	10.0231	-0.174554	0.0608925	0.474085	0.538318	0.0254462
600332 CH	600332 CH Equity	China	2012	1	1	1	1	1	0	1	1	0	0	1	0	1	9	9.14785	-0.0180965	0.118621	0.0806016	0.207365	0.0238825
600340 CH	600340 CH Equity	China	2012	1	0	1	1	0	0	0	0	0	0	1	0	1	5	10.6734	-0.0104902	0.119098	0.181653	0.0250674	0
600362 CH	600362 CH Equity	China	2012	1	0	0	0	0	0	0	0	0	0	0	0	0	1	11.2656	-0.0299105	0.213584	0.239678	0.279376	0
600373 CH	600373 CH Equity	China	2012	NA	NA	NA	NA	NA	NA	NA	NA	NA	NA	NA	NA	NA	NA	9.03658	-0.0248053	0.199992	0.247355	0.246649	0
600383 CH	600383 CH Equity	China	2012	1	0	1	1	0	0	0	0	0	0	1	1	1	6	11.5819	-0.00157415	0.179247	0.28698	0.0731919	0
600406 CH	600406 CH Equity	China	2012	1	0	1	1	0	0	0	0	0	0	1	0	1	5	9.28365	-0.0114961	0.209122	0.0834952	0.044125	0.00536548
600435 CH	600435 CH Equity	China	2012	1	0	1	1	0	0	0	0	0	0	1	1	0	5	8.19682	-0.0428779	0.133554	0.106834	0.282225	0.01139
600436 CH	600436 CH Equity	China	2012	1	0	1	1	0	0	0	0	0	0	1	1	0	5	7.7101	-0.0695834	0.184803	0.163991	0.144017	0.0115394
600438 CH	600438 CH Equity	China	2012	NA	NA	NA	NA	NA	NA	NA	NA	NA	NA	NA	NA	NA	NA	8.42094	-0.0950531	0.160299	0.446662	0.478837	0.0168669
600466 CH	600466 CH Equity	China	2012	1	0	0	0	0	0	0	0	0	0	0	0	0	1	6.46575	-0.0294791	0.0970397	0.00951458	0.423885	0.00461275
600482 CH	600482 CH Equity	China	2012	1	0	0	0	0	0	0	0	0	0	0	0	0	1	8.13837	-0.0963552	0.11535	0.465007	0.418348	0.00684516
600489 CH	600489 CH Equity	China	2012	1	0	1	1	0	0	0	0	0	0	1	0	1	5	9.97559	-0.0749695	0.105683	0.205022	0.403231	0.00148172
600497 CH	600497 CH Equity	China	2012	1	0	1	1	0	0	0	0	0	0	1	1	1	6	10.1806	-0.105235	0.0500915	0.488549	0.509859	0.00122565
600503 CH	600503 CH Equity	China	2012	1	0	0	0	0	0	0	0	0	0	0	0	0	1	8.36731	-8.00492e-05	0.015622	0.141727	0.0138588	0
600516 CH	600516 CH Equity	China	2012	1	0	1	1	0	0	0	0	0	0	1	0	1	5	9.01531	-0.0383378	0.152144	0.301523	0.310526	0.00197772
600518 CH	600518 CH Equity	China	2012	1	0	0	1	0	0	0	0	0	0	1	1	1	5	9.79581	-0.0782388	0.339539	0.312472	0.328019	0.00346239
600519 CH	600519 CH Equity	China	2012	1	0	1	1	0	0	0	0	0	0	1	1	0	5	10.7144	-0.0936015	0.490286	0	0.179188	0.0140518
600522 CH	600522 CH Equity	China	2012	1	0	0	0	0	0	0	0	0	0	0	0	0	1	8.97132	-0.0686778	0.152755	0.129832	0.259266	0.0181236
600528 CH	600528 CH Equity	China	2012	1	0	1	1	0	0	0	0	0	0	1	0	0	4	10.6944	-0.0069851	0.0728518	0.418535	0.0530561	0.0194492
600535 CH	600535 CH Equity	China	2012	1	0	1	1	0	0	0	0	0	0	1	1	1	6	9.00453	-0.0681736	0.0693978	0.276272	0.317764	0.0259109
600547 CH	600547 CH Equity	China	2012	1	0	1	1	0	0	0	0	0	0	1	0	0	4	9.76766	-0.150946	0.0400495	0.26432	0.466999	0
600549 CH	600549 CH Equity	China	2012	1	0	1	1	0	0	0	0	0	0	1	0	1	5	9.5223	-0.0741535	0.0562624	0.221376	0.356113	0.0141206
600570 CH	600570 CH Equity	China	2012	1	0	1	1	0	0	0	0	0	0	1	1	1	6	7.52184	-0.0116504	0.193134	0.0135284	0.0717108	0.225013
600585 CH	600585 CH Equity	China	2012	1	0	1	1	1	1	1	1	0	0	1	1	0	9	11.3797	-0.0767713	0.0926719	0.271882	0.638673	0
600588 CH	600588 CH Equity	China	2012	NA	NA	NA	NA	NA	NA	NA	NA	NA	NA	NA	NA	NA	NA	8.72523	-0.0592626	0.272822	0.209434	0.27401	0.107836
600598 CH	600598 CH Equity	China	2012	1	0	1	1	0	0	0	0	0	0	1	0	1	5	9.66118	-0.029204	0.091276	0.428086	0.407638	0.000819797
600606 CH	600606 CH Equity	China	2012	1	1	1	1	0	0	0	0	0	0	1	1	1	7	8.69388	-0.00143195	0.0994308	0.574574	0.0705542	0
600637 CH	600637 CH Equity	China	2012	1	0	1	1	0	0	0	0	0	0	1	0	1	5	8.26434	-0.0870147	0.499403	0.000325459	0.0930488	0.00429644
600643 CH	600643 CH Equity	China	2012	1	0	1	1	0	0	0	0	0	0	1	0	0	4	8.39944	-0.00271535	0.249057	0	0.0190167	0
600649 CH	600649 CH Equity	China	2012	1	0	1	1	0	0	0	0	0	0	1	1	1	6	10.2985	-0.0180429	0.0587838	0.325808	0.0453971	0
600660 CH	600660 CH Equity	China	2012	1	0	1	1	0	0	0	0	0	0	1	1	1	6	9.48496	-0.113996	0.0370267	0.304401	0.582408	0.0179677
600688 CH	600688 CH Equity	China	2012	1	0	1	1	1	0	0	1	0	0	1	0	1	7	10.504	-0.116828	0.00441445	0.336104	0.526904	0.00198011
600690 CH	600690 CH Equity	China	2012	1	0	1	1	0	0	0	0	0	0	1	1	1	6	10.8135	-0.024714	0.327718	0.197597	0.138519	0
600699 CH	600699 CH Equity	China	2012	1	0	0	0	0	0	0	0	0	0	0	0	0	1	8.55117	-0.106557	0.062067	0.267321	0.45119	0.0361938
600703 CH	600703 CH Equity	China	2012	1	0	1	1	0	0	0	0	0	0	1	0	1	5	9.36247	-0.120646	0.128553	0.300421	0.544433	0.0174639
600704 CH	600704 CH Equity	China	2012	1	0	1	1	0	0	0	0	0	0	1	1	1	6	10.097	-0.0285582	0.121497	0.468471	0.0868721	0
600705 CH	600705 CH Equity	China	2012	1	0	0	0	0	0	0	0	0	0	0	0	0	1	11.0851	-0.00670933	0.349273	0.745875	0.00272213	0
600715 CH	600715 CH Equity	China	2012	NA	NA	NA	NA	NA	NA	NA	NA	NA	NA	NA	NA	NA	NA	5.5552	-5.76226e-05	0.0321732	0.150824	0.599129	0
600737 CH	600737 CH Equity	China	2012	1	0	1	1	0	0	0	0	0	0	1	0	1	5	9.43087	-0.041055	0.0807296	0.443395	0.395178	0.000246717
600739 CH	600739 CH Equity	China	2012	1	0	1	1	0	0	0	0	0	0	1	0	1	5	9.67502	-0.0654898	0.0505242	0.175127	0.21627	0.0033076
600741 CH	600741 CH Equity	China	2012	1	0	1	1	1	0	0	1	0	0	1	0	1	7	10.7839	-0.0515744	0.259899	0.0520875	0.151922	0.0219509
600760 CH	600760 CH Equity	China	2012	NA	NA	NA	NA	NA	NA	NA	NA	NA	NA	NA	NA	NA	NA	8.08933	-0.0166004	0.114498	0.425596	0.541177	0.00778556
600795 CH	600795 CH Equity	China	2012	1	0	1	1	0	0	0	0	0	0	1	1	1	6	12.3023	-0.124133	0.0266215	0.618837	0.825888	3.70123e-05
600804 CH	600804 CH Equity	China	2012	1	0	1	1	0	0	0	0	0	0	1	1	1	6	9.06709	-0.118083	0.162863	0.249822	0.319882	0.0131577
600809 CH	600809 CH Equity	China	2012	1	0	1	1	0	0	0	0	0	0	1	0	1	5	8.71803	-0.0440557	0.40588	0.0212936	0.171772	0.00175962
600816 CH	600816 CH Equity	China	2012	1	0	1	1	0	0	0	0	0	0	1	1	1	6	6.85766	-0.011538	0.485679	0	0.0508301	0
600827 CH	600827 CH Equity	China	2012	1	0	1	1	0	0	0	0	0	0	1	0	0	4	10.571	-0.0383084	0.211933	0.0341405	0.367615	0
600837 CH	600837 CH Equity	China	2012	1	1	1	1	1	0	1	1	0	0	1	0	1	9	11.7479	-0.00182078	0.411127	0.213087	0.00909989	0
600867 CH	600867 CH Equity	China	2012	NA	NA	NA	NA	NA	NA	NA	NA	NA	NA	NA	NA	NA	NA	7.77491	-0.101606	0.05235	0.133503	0.530681	0.0198142
600884 CH	600884 CH Equity	China	2012	NA	NA	NA	NA	NA	NA	NA	NA	NA	NA	NA	NA	NA	NA	8.93904	-0.0369319	0.121606	0.354399	0.171214	0.00985634
600886 CH	600886 CH Equity	China	2012	1	0	1	1	0	0	0	0	0	0	1	1	1	6	11.8907	-0.134293	0.0429169	0.73548	0.880414	0
600887 CH	600887 CH Equity	China	2012	1	0	0	1	0	0	0	0	0	0	1	1	1	5	9.89421	-0.156543	0.0852833	0.130453	0.5668	0.00203389
600893 CH	600893 CH Equity	China	2012	1	1	1	1	0	0	0	0	0	0	1	1	1	7	9.04762	-0.0214417	0.215436	0.369735	0.262449	0.00633976
600895 CH	600895 CH Equity	China	2012	1	0	1	1	0	0	0	0	0	0	1	0	1	5	9.81142	-0.00454244	0.117195	0.512572	0.237516	0.00157908
600900 CH	600900 CH Equity	China	2012	1	0	1	0	0	0	0	0	0	0	1	1	0	4	11.9527	-0.0262011	0.00997317	0.49367	0.873702	0.000313134
600909 CH	600909 CH Equity	China	2012	1	0	0	0	0	0	0	0	0	0	0	0	0	1	9.14934	-0.0170869	0.497437	0.00531452	0.0689132	NA
600919 CH	600919 CH Equity	China	2012	1	0	0	0	0	0	0	0	0	0	0	0	0	1	13.3851	-0.00130063	0.18584	0.110126	0.00601711	NA
600926 CH	600926 CH Equity	China	2012	1	0	0	0	0	0	0	0	0	0	0	0	0	1	12.6915	-0.000872559	0.170325	0.247813	0.0036347	NA
600958 CH	600958 CH Equity	China	2012	1	0	0	0	0	0	0	0	0	0	0	0	0	1	10.7941	-0.00292137	0.202494	0.462123	0.0116755	0
600977 CH	600977 CH Equity	China	2012	1	0	0	0	0	0	0	0	0	0	0	0	0	1	8.82438	-0.0638747	0.230168	0.0754005	0.391121	0
600999 CH	600999 CH Equity	China	2012	1	0	1	0	0	0	0	0	0	0	1	1	1	5	11.2324	-0.00218157	0.382771	0.20263	0.0124081	0
601006 CH	601006 CH Equity	China	2012	1	0	1	1	0	0	0	0	0	0	1	0	1	5	11.5186	-0.0392985	0.0779317	0.163667	0.700018	0
601009 CH	601009 CH Equity	China	2012	1	1	1	1	0	0	0	0	0	0	1	0	1	6	12.7478	-0.00154995	0.122833	0.291783	0.00632066	NA
601012 CH	601012 CH Equity	China	2012	1	0	0	0	0	0	0	0	0	0	0	0	0	1	8.46128	-0.0341087	0.211343	0.282574	0.418579	0.00355105
601018 CH	601018 CH Equity	China	2012	1	0	1	1	0	0	0	0	0	0	1	1	0	5	10.4935	-0.0531646	0.0590348	0.155646	0.627972	0
601088 CH	601088 CH Equity	China	2012	1	1	1	1	1	1	0	1	0	0	1	1	1	10	13.0649	-0.115719	0.109381	0.143464	0.683913	0
601099 CH	601099 CH Equity	China	2012	1	0	1	1	0	0	0	0	0	0	1	0	1	5	8.4074	-0.00411744	0.54067	0.123034	0.0248889	0
601108 CH	601108 CH Equity	China	2012	NA	NA	NA	NA	NA	NA	NA	NA	NA	NA	NA	NA	NA	NA	9.78625	-0.00372668	0.590933	0	0.0154074	NA
601111 CH	601111 CH Equity	China	2012	1	1	1	1	1	0	1	0	0	0	1	1	1	9	12.1296	-0.0864579	0.0636211	0.536586	0.677881	0
601116 CH	601116 CH Equity	China	2012	1	0	0	0	0	0	0	0	0	0	0	0	0	1	8.0216	-0.0310465	0.457191	0.000131318	0.231125	0
601117 CH	601117 CH Equity	China	2012	1	0	1	1	0	0	0	0	0	0	1	1	0	5	10.9869	-0.0297693	0.304827	0.0208174	0.120108	0.0159286
601155 CH	601155 CH Equity	China	2012	1	0	0	0	0	0	0	0	0	0	0	0	0	1	NA	NA	NA	NA	NA	NA
601166 CH	601166 CH Equity	China	2012	1	0	1	1	0	0	0	0	0	0	1	1	1	6	14.9945	-0.00105045	0.120466	0.373321	0.00288744	NA
601169 CH	601169 CH Equity	China	2012	1	0	1	0	0	0	0	0	0	0	1	1	0	4	13.9288	-0.00270278	0.131185	0.287148	0.00329423	NA
601186 CH	601186 CH Equity	China	2012	1	1	1	1	1	1	1	1	0	0	1	0	1	10	13.083	-0.0218445	0.139601	0.224895	0.0949217	0.0137019
601198 CH	601198 CH Equity	China	2012	1	0	0	0	0	0	0	0	0	0	0	0	0	1	9.95094	-0.00156148	0.332571	0.446215	0.0130257	0
601211 CH	601211 CH Equity	China	2012	1	0	0	0	0	0	0	0	0	0	0	0	0	1	11.572	-0.00257087	0.374155	0.270939	0.0167613	0
601212 CH	601212 CH Equity	China	2012	1	0	0	0	0	0	0	0	0	0	0	0	0	1	10.5136	-0.0574734	0.119822	0.402493	0.272549	0.0126977
601216 CH	601216 CH Equity	China	2012	1	0	1	1	0	0	0	0	0	0	1	1	1	6	8.975	-0.116339	0.0499739	0.223435	0.722878	0.0177213
601225 CH	601225 CH Equity	China	2012	1	0	0	0	0	0	0	0	0	0	0	0	0	1	11.3389	-0.082395	0.114212	0.263515	0.455594	0.000516765
601228 CH	601228 CH Equity	China	2012	1	0	0	0	0	0	0	0	0	0	0	0	0	1	9.49985	-0.0442963	0.0256956	0.250283	0.84117	0.00225168
601229 CH	601229 CH Equity	China	2012	1	0	0	0	0	0	0	0	0	0	0	0	0	1	13.6133	-0.00126877	0.129525	0.266404	0.00471464	NA
601238 CH	601238 CH Equity	China	2012	NA	NA	NA	NA	NA	NA	NA	NA	NA	NA	NA	NA	NA	NA	10.8084	-0.0596355	0.188451	0.208173	0.141441	0.00280811
601288 CH	601288 CH Equity	China	2012	1	1	1	1	1	0	1	1	0	0	1	0	1	9	16.3991	-0.00210429	0.1973	0.0830546	0.0125323	NA
601318 CH	601318 CH Equity	China	2012	1	1	0	1	1	1	1	1	0	0	1	1	1	10	14.8608	-0.00293995	0.0773778	0.215903	0.00616644	NA
601328 CH	601328 CH Equity	China	2012	1	1	1	1	1	1	0	0	0	0	1	1	0	8	15.4782	-0.00185137	0.1549	0.194371	0.00874676	NA
601336 CH	601336 CH Equity	China	2012	1	1	0	1	1	1	1	1	0	1	1	1	1	11	13.1097	-0.00271221	0.0507724	0.142674	0.00835742	NA
601360 CH	601360 CH Equity	China	2012	NA	NA	NA	NA	NA	NA	NA	NA	NA	NA	NA	NA	NA	NA	7.73696	-0.0254739	0.456615	0.0190088	0.148332	0.033207
601375 CH	601375 CH Equity	China	2012	1	0	0	0	0	0	0	0	0	0	0	0	0	1	9.32398	-0.00569966	0.479085	0.156996	0.021604	NA
601377 CH	601377 CH Equity	China	2012	1	0	1	1	1	0	1	1	0	0	1	1	1	9	10.0303	-0.00484858	0.372515	0.156854	0.0337965	0
601390 CH	601390 CH Equity	China	2012	1	1	1	1	1	1	1	1	0	0	1	0	1	10	13.2189	-0.0146188	0.123012	0.296055	0.100508	0.0116551
601398 CH	601398 CH Equity	China	2012	1	1	1	1	1	0	1	1	0	0	1	1	1	10	16.6801	-0.00181573	0.180989	0.11161	0.00893901	NA
601555 CH	601555 CH Equity	China	2012	1	0	1	1	0	0	1	1	0	0	1	1	1	8	9.66588	-0.0199677	0.439425	0.0678138	0.0460658	0
601600 CH	601600 CH Equity	China	2012	1	1	0	1	1	1	1	1	0	0	1	0	1	9	12.0726	-0.0522808	0.051787	0.597376	0.57494	0.00105523
601601 CH	601601 CH Equity	China	2012	1	1	1	1	1	0	1	1	0	0	1	1	1	10	13.4321	-0.00448568	0.0350329	0.0963211	0.0138283	NA
601607 CH	601607 CH Equity	China	2012	1	1	1	1	1	0	1	1	0	0	1	1	1	10	10.8409	-0.0138814	0.260449	0.144357	0.104348	NA
601611 CH	601611 CH Equity	China	2012	1	0	0	0	0	0	0	0	0	0	0	0	0	1	10.4875	-0.0276762	0.142328	0.253795	0.139423	0.00574895
601618 CH	601618 CH Equity	China	2012	1	1	1	1	1	0	1	1	0	0	1	0	1	9	12.6953	-0.0163506	0.0983487	0.4031	0.147483	0.0066794
601628 CH	601628 CH Equity	China	2012	1	1	1	1	1	1	0	1	0	1	0	1	1	10	14.4568	-0.00278738	0.0365746	0.0718726	0.011762	NA
601633 CH	601633 CH Equity	China	2012	1	1	1	1	0	1	0	0	0	0	1	1	1	8	10.6589	-0.104409	0.131445	0.103205	0.380457	0.0224707
601668 CH	601668 CH Equity	China	2012	1	0	1	0	0	0	0	0	0	0	1	0	0	3	13.3873	-0.014944	0.171632	0.268496	0.055149	0.00748552
601669 CH	601669 CH Equity	China	2012	1	0	1	1	0	0	0	0	0	0	1	1	0	5	12.1248	-0.082697	0.147995	0.423604	0.287626	0.00605834
601688 CH	601688 CH Equity	China	2012	1	0	1	1	0	0	0	0	0	0	1	1	1	6	11.2806	-0.0183023	0.417406	0.0873984	0.0362881	0
601699 CH	601699 CH Equity	China	2012	1	0	1	1	0	0	0	0	0	0	1	0	1	5	10.5869	-0.120335	0.150262	0.215437	0.339253	0.0201947
601718 CH	601718 CH Equity	China	2012	1	0	1	1	0	0	0	0	0	0	1	0	1	5	9.73391	-0.0493574	0.146253	0.0584571	0.266102	0.00744948
601727 CH	601727 CH Equity	China	2012	1	1	0	1	0	0	0	0	0	0	1	1	1	6	11.6844	-0.0175117	0.186536	0.0458964	0.143327	0.0173625
601766 CH	601766 CH Equity	China	2012	1	1	1	1	0	0	0	0	0	0	1	0	0	5	11.5638	-0.0455712	0.137784	0.0885688	0.260672	0.0291833
601788 CH	601788 CH Equity	China	2012	1	0	1	1	1	0	1	1	0	0	1	1	1	9	10.9729	-0.00237947	0.354608	0.22318	0.0174909	0
601800 CH	601800 CH Equity	China	2012	1	1	1	1	1	1	0	0	0	0	1	0	0	7	12.9814	-0.0169569	0.155438	0.33215	0.149151	0.00536984
601818 CH	601818 CH Equity	China	2012	1	1	1	0	0	0	0	0	0	0	1	1	1	6	14.6394	-0.00120564	0.125248	0.297351	0.00526347	NA
601828 CH	601828 CH Equity	China	2012	NA	NA	NA	NA	NA	NA	NA	NA	NA	NA	NA	NA	NA	NA	10.193	-0.116038	0.143807	0.427025	0.398661	NA
601838 CH	601838 CH Equity	China	2012	NA	NA	NA	NA	NA	NA	NA	NA	NA	NA	NA	NA	NA	NA	12.3896	-0.000798854	0.167483	0.240144	0.00480071	NA
601857 CH	601857 CH Equity	China	2012	1	1	0	1	1	1	0	0	0	0	1	0	1	7	14.5897	-0.143734	0.0200079	0.205093	0.749713	0.00666376
601878 CH	601878 CH Equity	China	2012	1	0	0	0	0	0	0	0	0	0	0	0	0	1	9.48841	-0.00478519	0.578242	0.00144633	0.0236077	0.00149783
601881 CH	601881 CH Equity	China	2012	1	0	0	0	0	0	0	0	0	0	0	0	0	1	11.0712	-0.0037056	0.569355	0.0855781	0.00801921	0
601888 CH	601888 CH Equity	China	2012	1	0	1	1	0	0	0	0	0	0	1	0	1	5	9.0972	-0.0345111	0.443361	0.00391961	0.194324	0
601899 CH	601899 CH Equity	China	2012	1	0	1	1	0	1	0	0	0	0	1	0	1	6	11.1177	-0.118714	0.0960158	0.250782	0.373347	0.00131368
601901 CH	601901 CH Equity	China	2012	1	0	1	1	0	0	0	0	0	0	1	1	0	5	10.2394	-0.00545854	0.43521	0.034993	0.0126846	0
601919 CH	601919 CH Equity	China	2012	1	1	1	1	1	1	0	1	0	0	1	1	1	10	12.0153	-0.0689455	0.280536	0.563987	0.506423	0.000217313
601933 CH	601933 CH Equity	China	2012	1	0	1	1	0	0	0	0	0	0	1	1	1	6	9.29715	-0.163363	0.128024	0.13652	0.274931	0
601939 CH	601939 CH Equity	China	2012	1	1	1	1	1	1	1	1	0	0	1	1	1	11	16.4526	-0.0025005	0.175918	0.0907584	0.00931651	NA
601985 CH	601985 CH Equity	China	2012	1	0	0	0	0	0	0	0	0	0	0	0	0	1	12.0518	-0.132673	0.0309479	0.69571	0.859441	0.0014992
601988 CH	601988 CH Equity	China	2012	1	1	1	1	1	1	1	0	0	1	1	1	1	11	16.3556	-0.0023256	0.158255	0.175811	0.0125832	NA
601989 CH	601989 CH Equity	China	2012	1	0	1	1	0	0	0	0	0	0	1	1	0	5	12.0961	-0.0195264	0.261986	0.376565	0.23257	0.00367672
601992 CH	601992 CH Equity	China	2012	1	0	1	1	1	1	1	1	0	0	1	0	1	9	11.3285	-0.0424259	0.0427805	0.32279	0.397836	0.000759606
601997 CH	601997 CH Equity	China	2012	1	0	0	0	0	0	0	0	0	0	0	0	0	1	11.5685	-0.00650777	0.206134	0.0806896	0.00618503	NA
601998 CH	601998 CH Equity	China	2012	1	1	1	1	1	0	1	1	0	0	1	1	0	9	14.9007	-0.00121219	0.144654	0.150187	0.0041038	NA
603160 CH	603160 CH Equity	China	2012	1	0	0	0	0	0	0	0	0	0	0	0	0	1	5.88582	-0.0112229	0.624893	0	0.0257865	0.0676079
603260 CH	603260 CH Equity	China	2012	NA	NA	NA	NA	NA	NA	NA	NA	NA	NA	NA	NA	NA	NA	8.44067	NA	0.115616	NA	0.665028	0.0116351
603305 CH	603305 CH Equity	China	2012	1	0	0	0	0	0	0	0	0	0	0	0	0	1	NA	NA	NA	NA	NA	NA
603589 CH	603589 CH Equity	China	2012	1	0	0	0	0	0	0	0	0	0	0	0	0	1	8.03401	-0.0508212	0.220334	0.221353	0.246759	NA
603659 CH	603659 CH Equity	China	2012	NA	NA	NA	NA	NA	NA	NA	NA	NA	NA	NA	NA	NA	NA	NA	NA	NA	NA	NA	NA
603799 CH	603799 CH Equity	China	2012	NA	NA	NA	NA	NA	NA	NA	NA	NA	NA	NA	NA	NA	NA	8.23281	-0.176228	0.17433	0.3804	0.397274	0.0108119
603858 CH	603858 CH Equity	China	2012	1	0	0	0	0	0	0	0	0	0	0	0	0	1	8.64262	-0.0958591	0.26215	0.0370491	0.161313	0.0329136
603993 CH	603993 CH Equity	China	2012	1	1	1	1	1	1	0	1	0	0	1	0	1	9	9.66455	-0.027063	0.172075	0.149099	0.298153	0.00715503
ABB IB	ABB IB Equity	India	2012	1	0	0	0	0	0	0	0	0	0	0	0	0	1	11.0828	-0.0278611	0.0131173	0.0503781	0.183786	0.00131603
ACC IB	ACC IB Equity	India	2012	1	1	1	1	1	0	0	0	0	1	0	0	1	7	11.6892	-0.0479679	0.0570665	0.0136701	0.520175	0.000690801
ACEM IB	ACEM IB Equity	India	2012	1	1	1	1	1	0	1	1	0	1	0	0	1	9	11.7236	-0.0566186	0.178158	0.0048892	0.520626	0.000102871
ADSEZ IB	ADSEZ IB Equity	India	2012	1	1	0	1	1	0	1	0	0	1	0	0	1	7	12.4652	-0.175952	0.0141707	0.677763	0.798067	0
AL IB	AL IB Equity	India	2012	1	1	1	1	1	0	0	0	0	0	0	0	0	5	11.5791	-0.0653127	0.00304699	0.28994	0.468048	0.0332282
APHS IB	APHS IB Equity	India	2012	1	1	1	1	1	0	1	1	0	1	0	1	1	10	10.6636	-0.0922363	0.0543893	0.175205	0.480293	0
APNT IB	APNT IB Equity	India	2012	1	1	1	1	1	0	1	0	0	1	0	1	1	9	10.9532	-0.0956174	0.0399621	0.0596981	0.323956	0.00765324
ARBP IB	ARBP IB Equity	India	2012	1	1	1	1	1	1	1	0	0	1	0	0	1	9	11.0409	-0.0915925	0.0107813	0.496333	0.414768	0.0318871
AXSB IB	AXSB IB Equity	India	2012	1	1	1	1	1	1	0	1	0	1	0	1	1	10	14.8643	-0.00138942	0.0374993	0.172903	0.00755005	NA
BAF IB	BAF IB Equity	India	2012	1	0	0	0	0	0	0	0	0	0	0	0	0	1	NA	NA	NA	NA	NA	NA
BHARTI IB	BHARTI IB Equity	India	2012	1	1	0	1	1	0	1	0	0	1	0	1	1	8	14.267	-0.0919614	0.0129249	0.439466	0.429724	0
BHE IB	BHE IB Equity	India	2012	1	1	0	1	1	0	0	0	0	1	0	0	1	6	11.9211	-0.0163045	0.45344	3.67131e-05	0.0428093	0
BHEL IB	BHEL IB Equity	India	2012	1	1	0	1	1	0	1	0	0	1	0	1	0	7	13.4214	-0.0235129	0.0494486	0.0063992	0.0880134	0.0177787
BHFC IB	BHFC IB Equity	India	2012	1	1	0	1	1	1	0	0	0	1	0	1	1	8	11.2029	-0.133906	0.0860766	0.329817	0.422436	0.00121199
BHIN IB	BHIN IB Equity	India	2012	1	0	0	0	0	0	0	0	0	0	0	0	0	1	12.3659	-0.0669587	0.00199432	0.149173	0.719275	0
BJAUT IB	BJAUT IB Equity	India	2012	1	1	1	1	1	0	1	1	0	1	0	1	1	10	11.6232	-0.0323705	0.106117	0.00227846	0.133901	0.0139645
BJFIN IB	BJFIN IB Equity	India	2012	1	1	1	1	1	0	1	1	0	1	0	0	1	9	13.2957	0	0.0176011	0.15434	0.0104675	NA
BJHI IB	BJHI IB Equity	India	2012	1	1	1	1	1	0	1	1	0	1	0	0	1	9	11.4224	0	0.0465091	0	0.0014921	NA
BOB IB	BOB IB Equity	India	2012	1	1	0	1	0	0	0	0	0	1	0	1	0	5	15.3359	-0.000997223	0.0486833	0.173459	0.00530854	NA
BOS IB	BOS IB Equity	India	2012	1	0	0	0	0	0	0	0	0	0	0	0	0	1	11.2775	-0.0780416	0.0231581	0.0291564	0.160069	0.0104654
BPCL IB	BPCL IB Equity	India	2012	1	0	0	1	1	0	1	0	0	1	0	0	1	6	13.5647	-0.0542	0.017045	0.387504	0.369657	0.000579719
BRIT IB	BRIT IB Equity	India	2012	1	1	1	1	1	0	1	1	0	1	0	1	1	10	9.82122	-0.144361	0.0322684	0.32801	0.343481	0.00352868
CCRI IB	CCRI IB Equity	India	2012	1	1	1	1	1	0	1	0	0	1	0	1	1	9	11.0833	-0.0354081	0.419854	0.00796731	0.387359	0
CDH IB	CDH IB Equity	India	2012	1	1	0	1	1	0	0	0	0	1	0	0	1	6	11.0702	-0.195174	0.0726452	0.357325	0.348451	0.0623852
CIPLA IB	CIPLA IB Equity	India	2012	1	1	0	1	1	0	0	0	0	1	0	0	0	5	11.4457	-0.0600078	0.00808896	0.00311986	0.383609	0.0323901
CLGT IB	CLGT IB Equity	India	2012	1	1	1	0	1	1	0	0	0	1	0	1	1	8	9.3322	-0.0904951	0.169994	4.42636e-05	0.286656	0
COAL IB	COAL IB Equity	India	2012	1	1	0	1	1	0	1	0	0	1	0	1	1	8	13.883	-0.0318679	0.544021	0.0142764	0.135808	0.000245732
CROMPTON IB	CROMPTON IB Equity	India	2012	1	0	0	0	0	0	0	0	0	0	0	0	0	1	NA	NA	NA	NA	NA	NA
DABUR IB	DABUR IB Equity	India	2012	1	1	1	1	1	0	0	0	0	1	0	0	1	7	10.6512	-0.0550913	0.0980835	0.264482	0.205719	0.000885362
DIVI IB	DIVI IB Equity	India	2012	1	1	0	1	1	1	1	0	0	1	0	0	1	8	10.2244	-0.104904	0.00628134	0.0191393	0.333735	0.0102552
DLFU IB	DLFU IB Equity	India	2012	1	1	1	1	1	0	1	0	0	1	0	1	0	8	13.3596	-0.00908405	0.0150175	0.395425	0.433712	0
DRRD IB	DRRD IB Equity	India	2012	1	1	1	1	1	1	1	1	0	1	0	1	1	11	11.6373	-0.0778333	0.141829	0.285142	0.289795	0.05256
EIM IB	EIM IB Equity	India	2012	1	1	1	1	1	0	0	0	0	1	0	0	1	7	10.7081	-0.175673	0.179688	0.00881811	0.278185	0.00462934
EXID IB	EXID IB Equity	India	2012	1	1	1	0	1	0	1	0	0	1	0	1	1	8	10.5771	-0.0536512	0.0151049	0.00690875	0.273531	0.00307197
FB IB	FB IB Equity	India	2012	1	1	1	1	1	0	1	1	0	1	0	0	1	9	13.3137	-0.0017102	0.0401306	0.0708005	0.00556674	NA
GAIL IB	GAIL IB Equity	India	2012	1	1	0	1	1	0	1	0	0	1	0	0	1	7	13.0789	-0.205721	0.0302104	0.240344	0.721735	2.48582e-05
GCPL IB	GCPL IB Equity	India	2012	1	1	1	1	1	0	1	1	0	1	0	1	1	10	11.0036	-0.0260435	0.0772152	0.31234	0.0719083	0.00139786
GNP IB	GNP IB Equity	India	2012	1	1	0	1	1	0	1	0	0	1	0	1	1	8	10.9825	-0.0485085	0.054403	0.381496	0.220867	0
GRASIM IB	GRASIM IB Equity	India	2012	1	1	1	1	1	0	0	0	0	1	0	1	1	8	12.8087	-0.121215	0.0089385	0.192612	0.478105	0.000299136
HAVL IB	HAVL IB Equity	India	2012	1	0	0	0	0	0	0	0	0	0	0	0	0	1	10.6395	-0.0411075	0.0554104	0.208007	0.252077	0.0100589
HCLT IB	HCLT IB Equity	India	2012	1	1	1	1	1	0	0	0	0	1	0	1	0	7	12.1193	-0.0495921	0.0369003	0.119176	0.13614	0.00915105
HDFC IB	HDFC IB Equity	India	2012	1	1	1	1	1	0	0	1	0	1	0	1	1	9	14.5688	-0.000705475	0.0305154	0.568532	0.00291079	NA
HDFCB IB	HDFCB IB Equity	India	2012	1	1	1	1	1	0	1	1	0	0	0	1	1	9	15.0424	-0.00201909	0.0439566	0.0999724	0.00617854	NA
HMCL IB	HMCL IB Equity	India	2012	1	1	1	1	1	0	1	0	0	0	0	0	0	6	NA	NA	NA	NA	NA	NA
HNDL IB	HNDL IB Equity	India	2012	1	1	1	1	1	1	0	0	0	1	0	1	1	9	13.8294	-0.123389	0.027018	0.404744	0.418822	0.00217658
HPCL IB	HPCL IB Equity	India	2012	1	1	0	1	1	0	0	0	0	1	0	1	1	7	13.6598	-0.0996453	0.00857708	0.439347	0.442024	0.00021594
HUVR IB	HUVR IB Equity	India	2012	1	1	1	1	1	0	1	0	0	1	0	0	1	8	11.6446	-0.0245993	0.0884569	0	0.214796	0.0140867
ICICIBC IB	ICICIBC IB Equity	India	2012	1	1	1	1	1	0	0	1	0	1	0	1	1	9	15.6142	-0.00100207	0.0343073	0.292842	0.00858386	NA
IDEA IB	IDEA IB Equity	India	2012	1	1	1	1	1	0	1	0	0	1	0	1	1	9	12.6957	-0.145017	0.00451537	0.408675	0.637666	0
IDFCBK IB	IDFCBK IB Equity	India	2012	1	0	0	0	0	0	0	0	0	0	0	0	0	1	NA	NA	NA	NA	NA	NA
IHFL IB	IHFL IB Equity	India	2012	1	0	0	0	0	0	0	0	0	0	0	0	0	1	NA	NA	NA	NA	NA	NA
IIB IB	IIB IB Equity	India	2012	1	0	0	0	0	0	0	0	0	0	0	0	0	1	NA	NA	NA	NA	NA	NA
INFO IB	INFO IB Equity	India	2012	1	1	1	1	1	1	1	1	0	1	0	1	1	11	12.857	-0.0427923	0.536951	0	0.14105	0
IOCL IB	IOCL IB Equity	India	2012	1	1	1	1	1	0	1	0	0	1	0	1	1	9	14.6032	-0.0774172	0.00353655	0.363992	0.358341	0.000826194
ITC IB	ITC IB Equity	India	2012	1	1	0	1	1	1	1	1	0	1	0	0	1	9	12.6149	-0.0819838	0.101252	0.00390677	0.397393	0.00335416
JSTL IB	JSTL IB Equity	India	2012	1	1	1	1	1	1	1	1	0	1	0	1	1	11	13.2037	-0.0752135	0.0561773	0.38189	0.651403	NA
KKC IB	KKC IB Equity	India	2012	1	1	0	0	1	0	0	0	0	1	0	0	0	4	10.3423	-0.0737727	0.0720575	0	0.163982	0.0156592
KMB IB	KMB IB Equity	India	2012	1	1	1	1	1	0	1	0	0	1	0	0	0	7	13.7359	-0.00200803	0.0219886	0.32732	0.00604048	NA
LICHF IB	LICHF IB Equity	India	2012	1	1	1	1	1	0	0	0	0	1	0	0	1	7	13.3976	-0.000546005	0.0250051	0.727015	0.00104269	NA
LPC IB	LPC IB Equity	India	2012	1	1	1	1	1	0	0	0	0	1	0	1	0	7	11.2876	-0.0638732	0.032739	0.205344	0.306842	0.0744116
LT IB	LT IB Equity	India	2012	1	1	1	1	1	0	1	1	0	1	0	1	0	9	13.9921	-0.0612044	0.0280662	0.399075	0.185837	0.00113149
MM IB	MM IB Equity	India	2012	1	1	1	1	1	1	1	1	0	1	0	0	1	10	13.3659	-0.0523161	0.0496166	0.362472	0.242536	0.0129223
MMFS IB	MMFS IB Equity	India	2012	1	1	1	1	1	0	1	1	0	1	0	1	1	10	12.1767	-0.00212527	0.0131805	0.58444	0.00524181	NA
MRCO IB	MRCO IB Equity	India	2012	1	1	0	1	1	0	1	1	0	1	0	1	1	9	10.1724	-0.0390215	0.0504161	0.291266	0.158008	0.00273212
MRF IB	MRF IB Equity	India	2012	1	1	1	1	1	0	1	0	0	1	0	0	1	8	11.1883	-0.0858908	0.00876064	0.225697	0.460364	0.00354742
MSIL IB	MSIL IB Equity	India	2012	1	1	1	0	1	0	0	0	0	1	0	1	0	6	12.3501	-0.129524	0.0088055	0.0615086	0.366969	0.0160915
MSS IB	MSS IB Equity	India	2012	1	1	1	1	1	0	0	0	0	1	0	0	1	7	11.6999	-0.0892321	0.037798	0.381737	0.410751	0.00133541
NEST IB	NEST IB Equity	India	2012	1	1	0	1	1	0	0	0	0	1	0	1	0	6	10.852	-0.189151	0.0458876	0.203371	0.687143	0.00597414
NMDC IB	NMDC IB Equity	India	2012	1	0	0	0	0	0	0	0	0	0	0	0	0	1	NA	NA	NA	NA	NA	NA
NTPC IB	NTPC IB Equity	India	2012	1	1	0	1	1	0	1	0	0	1	0	1	1	8	14.2554	-0.0846976	0.00752446	0.385199	0.652543	0.000217127
ONGC IB	ONGC IB Equity	India	2012	1	1	0	1	1	0	1	0	0	1	0	1	1	8	14.6579	-0.082446	0.119486	0.0687651	0.607723	0.00142178
PIDI IB	PIDI IB Equity	India	2012	1	1	1	1	1	1	1	0	0	1	0	0	1	9	10.0708	-0.0689386	0.115548	0.0627144	0.386113	NA
PIEL IB	PIEL IB Equity	India	2012	1	1	1	1	1	0	1	1	0	1	0	1	0	9	11.9016	-0.0159279	0.00359942	0.138762	0.0788809	0
PLNG IB	PLNG IB Equity	India	2012	1	1	1	1	1	0	0	0	0	1	0	0	0	6	NA	NA	NA	NA	NA	NA
PNB IB	PNB IB Equity	India	2012	1	1	0	1	0	0	0	0	0	1	0	1	0	5	15.364	-0.000819032	0.0393407	0.131021	0.00674935	NA
POWF IB	POWF IB Equity	India	2012	1	1	0	1	1	0	1	0	0	1	0	0	1	7	14.1207	-5.68242e-05	0.0153868	0.706558	0.00053316	NA
PWGR IB	PWGR IB Equity	India	2012	1	0	0	1	1	0	0	0	0	1	0	1	1	6	13.7336	-0.206307	0.0279966	0.589972	0.834488	3.42985e-05
RECL IB	RECL IB Equity	India	2012	1	1	0	1	1	0	0	0	0	1	0	0	1	6	13.8983	-0.000128144	0.0494841	0.727762	0.000704422	NA
RIL IB	RIL IB Equity	India	2012	1	1	0	1	1	0	1	1	0	1	0	0	1	8	15.0009	-0.0500656	0.103426	0.282548	0.335168	0.0030227
SBIN IB	SBIN IB Equity	India	2012	1	1	1	1	0	0	0	0	0	1	0	0	0	5	16.7224	-0.00127858	0.0432793	0.114393	0.00404817	NA
SHTF IB	SHTF IB Equity	India	2012	1	1	1	1	1	0	1	1	0	1	0	0	1	9	12.8223	-0.00076863	0.143686	0.651676	0.00135207	NA
SIEM IB	SIEM IB Equity	India	2012	1	1	1	1	1	0	1	0	0	1	0	0	0	7	11.5754	-0.0386483	0.091764	0	0.138576	0.00205736
SRCM IB	SRCM IB Equity	India	2012	1	0	0	0	0	0	0	0	0	0	0	0	0	1	NA	NA	NA	NA	NA	NA
SUNP IB	SUNP IB Equity	India	2012	1	1	1	1	1	0	0	0	0	1	0	0	1	7	12.0121	-0.0432749	0.10639	0.0194689	0.179565	0.0258177
TATA IB	TATA IB Equity	India	2012	1	1	1	1	1	1	0	1	0	0	0	0	1	8	14.1998	-0.082244	0.0735353	0.407871	0.402506	0.000360771
TCS IB	TCS IB Equity	India	2012	1	1	1	1	1	0	0	1	0	1	0	1	0	8	12.9319	-0.0485615	0.139523	0.0030619	0.151634	0.00347685
TECHM IB	TECHM IB Equity	India	2012	1	1	1	1	1	0	1	0	0	1	0	0	1	8	11.1446	-0.0427512	0.0349467	0.162825	0.121403	0
TGBL IB	TGBL IB Equity	India	2012	1	1	1	0	1	0	1	0	0	1	0	1	1	8	11.324	-0.0158195	0.0882408	0.110634	0.0725197	0.00133623
TPWR IB	TPWR IB Equity	India	2012	1	1	1	1	1	0	0	1	0	1	0	0	1	8	13.3312	-0.086845	0.0599577	0.549565	0.571632	2.59689e-06
TTAN IB	TTAN IB Equity	India	2012	1	1	1	1	1	0	0	0	0	1	0	1	1	8	10.76	-0.0313754	0.0472595	0.00240155	0.0823585	0
TTCH IB	TTCH IB Equity	India	2012	1	1	1	1	1	0	0	0	0	1	0	0	1	7	12.1566	-0.041757	0.0881576	0.312388	0.257374	0.000860546
TTMT IB	TTMT IB Equity	India	2012	1	1	1	1	1	0	0	1	0	0	0	0	0	6	14.1866	-0.0957389	0.113688	0.353462	0.208651	0.0106857
TTMT/A IB	TTMT/A IB Equity	India	2012	1	1	1	1	1	0	0	1	0	0	0	0	0	6	14.1866	-0.0957389	0.113688	0.353462	0.208651	0.0106857
TVSL IB	TVSL IB Equity	India	2012	1	1	0	1	1	0	0	0	0	1	0	0	1	6	10.4093	-0.140824	0.0408526	0.393305	0.498103	0.0363027
UPLL IB	UPLL IB Equity	India	2012	1	1	0	0	1	1	1	0	0	1	0	1	1	8	11.5492	-0.0548621	0.0671219	0.303552	0.13455	0
UTCEM IB	UTCEM IB Equity	India	2012	1	1	1	1	1	0	0	0	0	1	0	1	1	8	12.4254	-0.132151	0.00756071	0.236541	0.589024	0.000445315
VEDL IB	VEDL IB Equity	India	2012	1	1	1	1	1	0	1	0	0	1	0	0	1	8	12.2259	-0.0362049	0.00426643	0.183389	0.109192	0
VKI IB	VKI IB Equity	India	2012	1	1	0	1	1	0	1	0	0	1	0	0	1	7	9.32025	-0.33551	0.00522773	0.332876	0.449409	0
WPRO IB	WPRO IB Equity	India	2012	1	1	0	1	1	1	1	1	0	1	0	0	1	9	12.9854	-0.0297637	0.178133	0.135224	0.135293	0
YES IB	YES IB Equity	India	2012	1	0	0	0	0	0	0	0	0	0	0	0	0	1	13.5098	-0.00129706	0.0316655	0.194826	0.00240427	NA
Z IB	Z IB Equity	India	2012	1	1	1	1	1	0	0	0	0	1	0	0	1	7	10.6725	-0.018909	0.0760764	0.00273439	0.0563563	0
ADHI IJ	ADHI IJ Equity	Indonesia	2012	1	0	0	0	0	0	0	0	0	0	0	0	0	1	15.8788	-0.0138061	0.120533	0.10463	0.0315857	0
ADRO IJ	ADRO IJ Equity	Indonesia	2012	1	1	1	1	0	0	0	0	0	1	0	0	0	5	8.80229	-0.0736954	0.0752496	0.249186	0.555994	0
AKRA IJ	AKRA IJ Equity	Indonesia	2012	0	0	1	1	0	0	0	0	0	1	1	0	1	5	16.2826	-0.0871824	0.15991	0.257287	0.302331	0
ANTM IJ	ANTM IJ Equity	Indonesia	2012	1	1	1	1	1	0	1	1	0	1	0	0	0	8	16.7966	-0.129937	0.196289	0.236281	0.308703	0
ASII IJ	ASII IJ Equity	Indonesia	2012	1	1	1	1	1	0	0	0	0	1	0	0	0	6	19.021	-0.0595367	0.0606504	0.311383	0.271141	0
BBCA IJ	BBCA IJ Equity	Indonesia	2012	1	1	1	1	1	0	0	0	0	1	1	0	1	8	19.9091	-0.00725038	0.101361	0.0113515	0.0144621	NA
BBNI IJ	BBNI IJ Equity	Indonesia	2012	1	1	1	1	0	0	1	1	0	1	0	0	0	7	19.6246	-0.00340264	0.108707	0.0502959	0.013776	NA
BBRI IJ	BBRI IJ Equity	Indonesia	2012	1	1	1	1	0	0	0	0	0	1	0	1	1	7	20.1279	-0.00262143	0.121879	0.0286285	0.00508648	NA
BBTN IJ	BBTN IJ Equity	Indonesia	2012	1	1	1	0	1	0	0	0	0	1	0	1	0	6	18.5318	-0.00315227	0.0729742	0.151373	0.014164	NA
BJBR IJ	BJBR IJ Equity	Indonesia	2012	1	0	0	0	0	0	0	0	0	0	0	0	0	1	18.0759	-0.00351273	0.0912057	0.159917	0.0103736	NA
BMRI IJ	BMRI IJ Equity	Indonesia	2012	1	1	1	1	0	0	1	1	0	1	0	1	0	8	20.2924	-0.00256742	0.0824051	0.0722128	0.0107744	NA
BMTR IJ	BMTR IJ Equity	Indonesia	2012	1	1	1	1	1	0	0	0	0	1	0	0	0	6	16.811	-0.0697228	0.0476371	0.173075	0.186786	0
BRPT IJ	BRPT IJ Equity	Indonesia	2012	1	0	0	0	0	0	0	0	0	0	0	0	0	1	7.65939	-0.0448751	0.0690439	0.249773	0.61767	0
BSDE IJ	BSDE IJ Equity	Indonesia	2012	1	1	1	1	0	0	0	0	0	1	0	1	0	6	16.6343	-0.00330339	0.236411	0.0671616	0.454527	0
BUMI IJ	BUMI IJ Equity	Indonesia	2012	1	1	1	0	0	0	0	1	0	1	1	1	1	8	8.90304	-0.0459009	0.00614002	0.581584	0.296937	0
EXCL IJ	EXCL IJ Equity	Indonesia	2012	1	1	1	0	0	0	0	0	0	1	0	1	1	6	17.3838	-0.287004	0.0223322	0.381321	0.836065	0
GGRM IJ	GGRM IJ Equity	Indonesia	2012	0	1	1	0	0	0	0	0	0	1	0	1	1	5	17.5414	-0.0937698	0.0309761	0.196687	0.250289	0
HMSP IJ	HMSP IJ Equity	Indonesia	2012	1	0	0	0	0	0	0	0	0	0	0	0	0	1	17.0831	-0.0261788	0.0298506	0.0909734	0.162271	0
ICBP IJ	ICBP IJ Equity	Indonesia	2012	1	1	1	1	0	0	0	0	0	1	1	0	1	7	16.6958	-0.0812192	0.307924	0.0687548	0.21713	0
INCO IJ	INCO IJ Equity	Indonesia	2012	1	1	1	1	0	0	0	0	0	1	1	1	1	8	7.75494	-0.0629918	0.0738247	0.109569	0.69632	0
INDF IJ	INDF IJ Equity	Indonesia	2012	1	1	1	1	0	0	0	0	0	1	0	0	0	5	17.8996	-0.0749312	0.224718	0.257242	0.382679	0
INDY IJ	INDY IJ Equity	Indonesia	2012	1	0	0	0	0	0	0	0	0	0	0	0	0	1	7.76101	-0.100962	0.14927	0.441592	0.320654	0
INTP IJ	INTP IJ Equity	Indonesia	2012	1	1	1	1	1	0	0	0	0	1	1	0	0	7	16.9403	-0.0422691	0.460297	0.00705308	0.348885	NA
JSMR IJ	JSMR IJ Equity	Indonesia	2012	1	1	1	0	0	0	0	0	0	1	1	0	0	5	17.0245	-0.111519	0.173809	0.34267	0.76661	0
KLBF IJ	KLBF IJ Equity	Indonesia	2012	1	1	1	1	0	0	0	0	0	1	1	0	1	7	16.0581	-0.0831898	0.197459	0.0217271	0.239411	0.00963636
LPKR IJ	LPKR IJ Equity	Indonesia	2012	1	1	1	1	0	0	1	1	0	1	1	1	1	10	17.0291	-0.037827	0.134196	0.241839	0.13887	0
LPPF IJ	LPPF IJ Equity	Indonesia	2012	1	0	1	1	0	0	0	0	0	1	1	0	1	6	14.8904	-0.0822947	0.341282	1.01002	0.236882	0
MNCN IJ	MNCN IJ Equity	Indonesia	2012	1	1	1	1	0	0	0	0	0	0	0	0	0	4	16.0084	-0.0300995	0.0589687	0.0784824	0.110033	0
MYRX IJ	MYRX IJ Equity	Indonesia	2012	1	0	0	0	0	0	0	0	0	0	0	0	0	1	13.8728	-0.0741247	0.00196861	0.485376	0.273685	0
PGAS IJ	PGAS IJ Equity	Indonesia	2012	1	1	1	1	0	0	0	0	0	1	0	0	0	5	8.27082	-0.0407599	0.401073	0.240173	0.43339	0
PTBA IJ	PTBA IJ Equity	Indonesia	2012	1	1	1	1	0	0	0	0	0	0	1	0	1	6	16.3594	-0.0502952	0.464847	0.00350264	0.157733	0
PTPP IJ	PTPP IJ Equity	Indonesia	2012	1	0	0	0	0	0	0	0	0	0	0	0	0	1	15.9615	-0.012232	0.152397	0.130464	0.0085109	0
PWON IJ	PWON IJ Equity	Indonesia	2012	0	1	1	0	0	0	0	0	0	0	0	1	0	3	15.8392	-0.0401612	0.173827	0.254979	0.151142	0
SCMA IJ	SCMA IJ Equity	Indonesia	2012	0	1	1	1	0	0	0	0	0	1	1	0	0	5	15.1603	-0.0336153	0.277724	0.0010649	0.185071	0
SMGR IJ	SMGR IJ Equity	Indonesia	2012	1	1	1	1	0	0	0	0	0	1	1	0	1	7	17.0956	-0.128217	0.113703	0.144867	0.631855	1.4934e-05
SRIL IJ	SRIL IJ Equity	Indonesia	2012	1	0	0	0	0	0	0	0	0	0	0	0	0	1	6.09596	-0.180203	0.0180501	0.470684	0.50406	0
SSMS IJ	SSMS IJ Equity	Indonesia	2012	1	0	0	0	0	0	0	0	0	0	0	0	0	1	14.5639	-0.122004	0.19694	0.622849	0.700885	NA
TLKM IJ	TLKM IJ Equity	Indonesia	2012	1	1	1	1	0	0	0	0	0	1	1	0	1	7	18.5284	-0.0738177	0.117789	0.156992	0.691817	0.0023256
TPIA IJ	TPIA IJ Equity	Indonesia	2012	1	0	0	0	0	0	0	0	0	0	0	0	0	1	7.43078	-0.0527812	0.0731385	0.211334	0.576032	0
TRAM IJ	TRAM IJ Equity	Indonesia	2012	1	0	0	0	0	0	0	0	0	0	0	0	0	1	5.81649	-0.158957	0.0383821	0.495697	0.561237	9.40882e-05
UNTR IJ	UNTR IJ Equity	Indonesia	2012	1	1	1	1	0	0	0	0	0	1	1	0	1	7	17.7335	-0.10437	0.0794277	0.0986844	0.513308	0
UNVR IJ	UNVR IJ Equity	Indonesia	2012	1	1	1	1	0	0	0	0	0	1	0	0	1	6	16.2992	-0.0928153	0.0191648	0.0867753	0.52428	0
WIKA IJ	WIKA IJ Equity	Indonesia	2012	1	0	1	1	0	0	0	0	0	1	0	0	0	4	16.2153	-0.0491379	0.139024	0.113919	0.15631	0.000980942
WSBP IJ	WSBP IJ Equity	Indonesia	2012	1	0	0	0	0	0	0	0	0	0	0	0	0	1	NA	NA	NA	NA	NA	NA
WSKT IJ	WSKT IJ Equity	Indonesia	2012	1	0	0	0	0	0	0	0	0	0	0	0	0	1	15.9397	-0.00976502	0.261023	0.229411	0.0286788	0
1605 JT	1605 JT Equity	Japan	2012	1	0	0	0	0	0	0	0	0	1	1	0	1	4	14.936	-0.0222792	0.0899763	0.104005	0.12513	0.000130772
1878 JT	1878 JT Equity	Japan	2012	1	0	0	0	0	0	0	0	0	1	0	0	1	3	13.2518	-0.00552823	0.38851	0.221006	0.140318	0.00174492
1925 JT	1925 JT Equity	Japan	2012	1	0	1	0	0	0	0	0	0	1	1	0	1	5	14.5508	-0.0473727	0.119707	0.195965	0.358827	0.00314271
1928 JT	1928 JT Equity	Japan	2012	1	0	0	0	0	0	0	0	0	1	1	0	1	4	14.1842	-0.0211021	0.11725	0.183514	0.244936	0.00301972
2502 JT	2502 JT Equity	Japan	2012	1	0	1	0	0	0	0	0	1	1	1	1	1	7	14.3649	-0.0203327	0.0199592	0.298795	0.336799	0.00554963
2503 JT	2503 JT Equity	Japan	2012	1	0	1	0	0	0	0	0	0	1	1	0	1	5	14.8977	-0.0335395	0.0284328	0.351461	0.258699	0.0186638
2802 JT	2802 JT Equity	Japan	2012	1	0	1	0	0	0	0	0	0	1	1	1	1	6	13.9081	-0.0413844	0.13665	0.118554	0.354296	0.031754
2914 JT	2914 JT Equity	Japan	2012	1	0	1	0	0	0	0	0	0	1	1	1	1	6	15.1149	-0.0260989	0.110373	0.136997	0.168949	0.0140442
3382 JT	3382 JT Equity	Japan	2012	1	0	0	0	0	0	0	0	0	1	1	0	1	4	15.1738	-0.0538917	0.182968	0.1912	0.339432	0
3402 JT	3402 JT Equity	Japan	2012	1	0	1	0	0	0	0	0	0	1	1	0	1	5	14.2739	-0.054956	0.0514638	0.304714	0.35531	0.032564
3407 JT	3407 JT Equity	Japan	2012	1	0	1	0	0	0	0	0	1	1	1	0	1	6	14.1595	-0.047807	0.0729316	0.130525	0.295001	0.0469804
4063 JT	4063 JT Equity	Japan	2012	1	0	1	0	0	0	0	0	1	1	1	0	1	6	14.4087	-0.0443796	0.133376	0.00869137	0.330724	0.0197393
4188 JT	4188 JT Equity	Japan	2012	1	0	0	0	0	0	0	0	0	1	1	0	1	4	14.9705	-0.0356509	0.0361623	0.367647	0.325377	0.0436504
4452 JT	4452 JT Equity	Japan	2012	1	0	1	0	0	0	0	0	0	1	1	0	1	5	13.8067	-0.04205	0.0862347	0.123042	0.242696	0.0485951
4502 JT	4502 JT Equity	Japan	2012	1	0	0	0	0	0	0	0	0	1	1	1	1	5	15.09	-0.017306	0.0600677	0.15698	0.136622	0.0788084
4503 JT	4503 JT Equity	Japan	2012	1	1	1	0	0	0	0	0	0	1	1	1	1	7	14.1524	-0.0340404	0.150637	0.000870323	0.142193	0.135539
4507 JT	4507 JT Equity	Japan	2012	1	1	1	0	0	0	0	0	0	1	1	0	1	6	13.1657	-0.0350696	0.0352765	0.178891	0.142259	0.102648
4523 JT	4523 JT Equity	Japan	2012	1	1	1	1	1	0	1	1	1	1	1	1	1	12	13.8202	-0.0113611	0.10396	0.348518	0.142912	0.124562
4528 JT	4528 JT Equity	Japan	2012	1	0	0	0	0	0	0	0	0	1	1	0	1	4	12.9863	-0.00463552	0.0480256	2.74969e-05	0.109939	0.101697
4568 JT	4568 JT Equity	Japan	2012	1	0	1	0	0	0	0	0	0	1	1	0	1	5	14.2332	-0.0359412	0.0849047	0.18169	0.172042	0.121867
4578 JT	4578 JT Equity	Japan	2012	1	0	0	0	0	0	0	0	0	1	1	0	1	4	14.3264	-0.0216185	0.246583	0.0446367	0.1533	0.0955316
4661 JT	4661 JT Equity	Japan	2012	1	0	1	0	0	0	0	0	0	1	0	1	1	5	13.3367	-0.0378745	0.107192	0.241476	0.721735	0
4755 JT	4755 JT Equity	Japan	2012	1	0	0	0	0	0	0	0	0	1	1	0	1	4	14.643	-0.00225648	0.118076	0.168047	0.0105537	0.0002684
4901 JT	4901 JT Equity	Japan	2012	1	0	0	0	0	0	0	0	1	1	1	0	1	5	14.8214	-0.0368529	0.0859824	0.0716085	0.202128	0.0634105
4911 JT	4911 JT Equity	Japan	2012	1	0	1	1	0	0	0	0	0	1	1	1	1	7	13.488	-0.0245856	0.0914477	0.256902	0.180095	0.0203592
5020 JT	5020 JT Equity	Japan	2012	1	0	1	0	0	0	0	0	0	1	1	1	1	6	15.7162	-0.0234851	0.0327271	0.343924	0.290023	0.0039023
5108 JT	5108 JT Equity	Japan	2012	1	0	0	0	0	0	0	0	0	1	1	1	1	5	14.9271	-0.0790142	0.0744137	0.204027	0.368162	0.0272439
5401 JT	5401 JT Equity	Japan	2012	1	0	0	0	0	0	0	0	1	1	1	0	1	5	15.4098	-0.0523887	0.010849	0.260828	0.368725	0.00976707
5411 JT	5411 JT Equity	Japan	2012	1	0	0	0	0	0	0	0	1	1	1	0	1	5	15.2036	-0.0482798	0.0125727	0.407392	0.410476	0.00854523
5713 JT	5713 JT Equity	Japan	2012	1	0	0	0	0	0	0	0	1	1	1	0	1	5	13.9518	-0.0653712	0.0665318	0.232083	0.253454	0.00447646
5802 JT	5802 JT Equity	Japan	2012	1	0	0	0	0	0	0	0	0	1	1	0	1	4	14.5441	-0.0585942	0.0640217	0.175668	0.262403	0.0417854
6098 JT	6098 JT Equity	Japan	2012	1	0	0	0	0	0	0	0	0	0	0	0	0	1	13.3791	NA	NA	NA	NA	0
6273 JT	6273 JT Equity	Japan	2012	1	0	0	0	0	0	0	0	0	1	0	0	1	3	13.5116	-0.0182734	0.298616	0.0514163	0.129601	0.0182666
6301 JT	6301 JT Equity	Japan	2012	1	0	1	0	0	0	0	0	0	1	1	0	1	5	14.6573	-0.0543367	0.0358018	0.27916	0.228248	0.0236338
6326 JT	6326 JT Equity	Japan	2012	1	0	0	0	0	0	0	0	0	1	1	0	1	4	14.2127	-0.0181237	0.067595	0.238786	0.151288	0.0187542
6367 JT	6367 JT Equity	Japan	2012	1	0	0	0	0	0	0	0	0	1	1	1	1	5	13.9644	-0.0365848	0.116615	0.335947	0.193317	0.0284232
6501 JT	6501 JT Equity	Japan	2012	1	1	1	1	1	0	1	1	0	1	1	1	1	11	16.0582	-0.0358338	0.0657828	0.230645	0.215059	0.0437967
6503 JT	6503 JT Equity	Japan	2012	1	0	1	0	1	0	1	1	0	1	1	0	1	8	15.0368	-0.0469818	0.115631	0.168513	0.164181	0.0500051
6594 JT	6594 JT Equity	Japan	2012	1	0	0	0	0	0	0	0	0	1	0	1	1	4	13.5929	-0.0517815	0.162781	0.235529	0.288394	0.0375437
6702 JT	6702 JT Equity	Japan	2012	1	0	1	0	0	0	0	0	0	1	1	1	1	6	14.8958	-0.0467784	0.0724829	0.144178	0.2176	0.0809029
6752 JT	6752 JT Equity	Japan	2012	1	0	1	0	0	0	0	0	1	1	1	0	1	6	15.7027	-0.0750398	0.0870181	0.238691	0.267012	0.0788082
6758 JT	6758 JT Equity	Japan	2012	1	1	1	0	1	0	0	1	0	1	1	1	1	9	16.4029	-0.0287725	0.0672833	0.0881932	0.0700227	0.0326029
6861 JT	6861 JT Equity	Japan	2012	1	0	0	0	0	0	0	0	0	1	0	0	1	3	13.4367	-0.00517622	0.144554	0	0.0259293	0.015016
6902 JT	6902 JT Equity	Japan	2012	1	0	0	0	0	0	0	0	0	1	1	0	1	4	15.0986	-0.048083	0.166299	0.145119	0.221994	0.0827015
6954 JT	6954 JT Equity	Japan	2012	1	0	0	0	0	0	0	0	0	1	1	0	1	4	13.9383	-0.0388803	0.563472	0	0.208524	0.0181121
6971 JT	6971 JT Equity	Japan	2012	1	0	1	0	0	0	0	0	0	1	1	0	1	5	14.5057	-0.0339827	0.137048	0.0179875	0.130654	0.0228469
6981 JT	6981 JT Equity	Japan	2012	1	0	0	0	0	0	0	0	0	1	0	0	1	3	13.8164	-0.0683845	0.0544118	0.0371631	0.304664	0.0409418
6988 JT	6988 JT Equity	Japan	2012	1	0	0	0	0	0	0	0	0	1	1	0	1	4	13.3877	-0.0540705	0.321909	0.0905005	0.291566	0.0383536
7011 JT	7011 JT Equity	Japan	2012	1	0	1	0	0	0	0	0	0	1	1	1	1	6	15.1928	-0.029625	0.0661675	0.294537	0.201208	0.0123497
7201 JT	7201 JT Equity	Japan	2012	1	0	0	0	0	0	0	0	0	1	1	0	1	4	16.2199	-0.0361833	0.0691311	0.345755	0.336997	0.0386559
7202 JT	7202 JT Equity	Japan	2012	1	0	0	0	0	0	0	0	0	1	1	0	1	4	14.0089	-0.0221534	0.132266	0.167369	0.392403	0.0484629
7203 JT	7203 JT Equity	Japan	2012	1	0	1	0	0	0	0	0	0	1	1	0	1	5	17.2382	-0.0236057	0.0547846	0.391686	0.203432	0.0254415
7261 JT	7261 JT Equity	Japan	2012	1	0	0	0	0	0	0	0	0	1	0	0	1	3	14.4657	-0.032216	0.119232	0.406111	0.409321	0.0478615
7267 JT	7267 JT Equity	Japan	2012	1	0	0	0	0	0	0	0	0	1	1	0	1	4	16.282	-0.0337175	0.10586	0.34898	0.292529	0.0441228
7269 JT	7269 JT Equity	Japan	2012	1	0	0	0	0	0	0	0	0	1	1	0	1	4	14.6495	-0.0517755	0.126679	0.196046	0.220141	0.0477094
7270 JT	7270 JT Equity	Japan	2012	1	0	0	0	0	0	0	0	0	1	1	0	1	4	14.1175	-0.036272	0.175681	0.256215	0.315032	0.035574
7741 JT	7741 JT Equity	Japan	2012	1	1	0	0	1	0	1	1	0	1	1	1	1	9	13.2625	-0.0542109	0.35598	0.177397	0.188452	0.0277434
7751 JT	7751 JT Equity	Japan	2012	1	0	0	0	0	0	0	0	0	1	1	0	1	4	15.1906	-0.079942	0.168544	0.00100695	0.318636	0.0749498
7974 JT	7974 JT Equity	Japan	2012	1	0	0	0	0	0	0	0	0	1	0	0	1	3	14.1292	-0.0146003	0.337636	9.20783e-05	0.0642034	0.038439
8001 JT	8001 JT Equity	Japan	2012	1	0	0	0	0	0	0	0	0	1	1	1	1	5	15.6884	-0.0227591	0.0788705	0.422459	0.108791	0
8002 JT	8002 JT Equity	Japan	2012	1	0	1	0	0	0	0	0	0	1	1	0	1	5	15.4973	-0.014166	0.122232	0.474453	0.13076	0
8031 JT	8031 JT Equity	Japan	2012	1	0	1	0	0	0	0	0	0	1	1	1	1	6	16.014	-0.0404288	0.158804	0.397035	0.139359	0.000366186
8035 JT	8035 JT Equity	Japan	2012	1	0	1	0	0	0	0	0	0	1	1	0	1	5	13.5717	-0.045954	0.0457294	0.00643943	0.161924	0.104013
8053 JT	8053 JT Equity	Japan	2012	1	0	1	0	0	0	0	0	0	1	1	0	1	5	15.7933	-0.0120856	0.105812	0.508304	0.0839732	0
8058 JT	8058 JT Equity	Japan	2012	1	0	1	0	0	0	0	0	0	1	1	0	1	5	16.3483	-0.0328075	0.0995328	0.422833	0.156567	0.000395605
8113 JT	8113 JT Equity	Japan	2012	1	0	0	0	0	0	0	0	0	1	0	0	1	3	13.0658	-0.0553168	0.141707	0.26629	0.247242	0.010017
8267 JT	8267 JT Equity	Japan	2012	1	1	1	0	1	0	1	1	1	1	1	0	1	10	15.214	-0.0770336	0.0455211	0.329762	0.432188	0
8306 JT	8306 JT Equity	Japan	2012	1	0	1	0	0	0	0	0	0	1	0	0	1	4	19.204	-0.000495761	0.0412869	0.245638	0.00614045	NA
8308 JT	8308 JT Equity	Japan	2012	1	1	1	1	1	0	0	1	0	1	1	1	1	10	17.5813	-0.000214885	0.0626799	0.0778978	0.00710855	NA
8309 JT	8309 JT Equity	Japan	2012	1	0	1	0	0	0	0	0	0	1	1	0	1	5	17.3529	-0.000828419	0.075569	0.0927303	0.00712421	NA
8316 JT	8316 JT Equity	Japan	2012	1	0	1	0	0	0	0	0	0	1	1	0	1	5	18.7786	-0.0009169	0.0539447	0.222492	0.00825305	NA
8411 JT	8411 JT Equity	Japan	2012	1	0	0	0	0	0	0	0	0	1	1	0	1	4	18.9236	-0.000324219	0.0440158	0.331139	0.00558723	NA
8591 JT	8591 JT Equity	Japan	2012	1	0	0	1	1	0	1	1	0	1	1	1	1	9	15.9384	-0.0721806	0.0941836	0.565592	0.0147624	NA
8601 JT	8601 JT Equity	Japan	2012	1	0	1	0	1	0	1	1	0	1	1	1	1	9	16.7559	-0.00053181	0.0555097	0.733637	0.020842	NA
8604 JT	8604 JT Equity	Japan	2012	1	1	1	1	1	0	0	1	0	1	0	1	1	9	17.3906	-0.00511433	0.0299888	0.875087	0.0293005	NA
8630 JT	8630 JT Equity	Japan	2012	1	1	0	0	0	0	0	0	0	1	1	0	1	5	16.0008	-0.00161457	0.0371167	0.0156492	0.0403143	NA
8725 JT	8725 JT Equity	Japan	2012	1	0	0	0	0	0	0	0	0	1	1	1	1	5	16.4922	-0.00299074	0.0445383	0.0189929	0.0344777	NA
8750 JT	8750 JT Equity	Japan	2012	1	0	1	0	0	0	0	0	0	1	1	1	1	6	17.3261	-0.000771378	0.0094148	0.0158554	0.0374883	NA
8766 JT	8766 JT Equity	Japan	2012	1	0	1	0	0	0	1	1	0	1	1	0	1	7	16.609	-0.00130618	0.0233065	0.0877818	0.0185953	NA
8795 JT	8795 JT Equity	Japan	2012	1	0	0	0	0	0	0	0	0	1	1	0	1	4	16.3697	-0.000525306	0.0231862	0.0102927	0.0229945	NA
8801 JT	8801 JT Equity	Japan	2012	1	0	1	0	0	0	0	0	0	1	1	0	1	5	15.1684	-0.027281	0.0160384	0.455568	0.586793	0.000134164
8802 JT	8802 JT Equity	Japan	2012	1	0	1	0	0	0	0	0	1	1	1	0	1	6	15.2942	-0.0643055	0.0487423	0.391357	0.656992	0
8830 JT	8830 JT Equity	Japan	2012	1	0	1	0	0	0	0	0	1	1	1	0	1	6	15.1661	-0.0290937	0.0379499	0.687718	0.692417	0
9020 JT	9020 JT Equity	Japan	2012	1	0	1	0	0	0	0	0	0	1	1	0	1	5	15.77	-0.0577335	0.0149739	0.4747	0.830557	0.0022088
9021 JT	9021 JT Equity	Japan	2012	1	0	1	0	0	0	0	0	0	1	1	1	1	6	14.7874	-0.0843006	0.0190651	0.434701	0.817074	0.00275748
9022 JT	9022 JT Equity	Japan	2012	1	0	1	0	0	0	0	0	0	1	1	0	1	5	15.4669	-0.0547405	0.0155639	0.555664	0.885436	0.00495854
9064 JT	9064 JT Equity	Japan	2012	1	0	0	0	0	0	0	0	0	1	1	0	1	4	13.7314	-0.0390658	0.227543	0.100923	0.408116	0
9201 JT	9201 JT Equity	Japan	2012	1	0	0	0	0	0	0	0	0	1	1	1	1	5	13.8995	-0.0906818	0.250522	0.191663	0.440253	0
9202 JT	9202 JT Equity	Japan	2012	1	0	1	0	0	0	0	0	0	1	1	0	1	5	14.5099	-0.0904817	0.0209066	0.48121	0.609155	0
9432 JT	9432 JT Equity	Japan	2012	1	0	1	0	0	0	0	0	0	1	1	0	1	5	16.7803	-0.0719499	0.0526126	0.222072	0.505751	0.0138142
9433 JT	9433 JT Equity	Japan	2012	1	0	1	0	0	0	0	0	0	1	1	0	1	5	15.2028	-0.0796377	0.0247652	0.261425	0.47046	0.00820553
9437 JT	9437 JT Equity	Japan	2012	1	0	0	0	0	0	0	0	0	1	1	0	1	4	15.754	-0.0691437	0.0751399	0.0283071	0.365036	0.0156158
9502 JT	9502 JT Equity	Japan	2012	1	0	1	0	0	0	0	0	0	1	0	1	1	5	15.5467	-0.0472693	0.0379863	0.526765	0.683736	0.00199268
9503 JT	9503 JT Equity	Japan	2012	1	0	1	0	0	0	0	0	0	1	1	0	1	5	15.8333	-0.0545437	0.0171823	0.517579	0.609892	0.00241818
9531 JT	9531 JT Equity	Japan	2012	1	0	1	0	0	0	0	0	0	1	1	0	1	5	14.4382	-0.0665615	0.0422633	0.336641	0.593163	0.00549497
9532 JT	9532 JT Equity	Japan	2012	1	0	0	0	0	0	0	0	0	1	1	0	1	4	14.2047	-0.0567667	0.0720612	0.366826	0.537542	0.00743617
9735 JT	9735 JT Equity	Japan	2012	1	0	0	0	0	0	0	0	0	1	1	0	1	4	13.9125	-0.0451672	0.212739	0.0707016	0.263864	0.00556138
9843 JT	9843 JT Equity	Japan	2012	0	0	0	0	0	0	0	0	1	1	1	0	1	4	12.4956	-0.0822637	0.0702519	0.125108	0.55019	0
9983 JT	9983 JT Equity	Japan	2012	1	1	0	0	0	0	0	0	0	1	1	0	1	5	13.2965	-0.0402956	0.222211	0.0389597	0.11632	0
9984 JT	9984 JT Equity	Japan	2012	1	0	0	0	0	0	0	0	0	1	1	0	1	4	15.4047	-0.0928674	0.20739	0.437322	0.264586	0.000176745
000030 KS	000030 KS Equity	South Korea	2012	1	0	0	0	0	0	0	0	0	0	0	0	0	1	19.3259	0.0553136	0.0553136	0.156752	0.00964892	NA
000100 KS	000100 KS Equity	South Korea	2012	1	0	0	0	0	0	0	0	0	0	0	0	0	1	14.1542	0.138982	0.138982	0.005773	0.132048	0.0340146
000120 KS	000120 KS Equity	South Korea	2012	1	0	0	0	0	0	0	0	0	0	0	0	0	1	15.1156	0.0413262	0.0413262	0.23407	0.44235	NA
000150 KS	000150 KS Equity	South Korea	2012	1	0	0	0	0	0	0	0	0	0	0	0	0	1	17.2657	0.0709289	0.0709289	0.435408	0.238459	NA
000210 KS	000210 KS Equity	South Korea	2012	1	0	0	0	0	0	0	0	0	0	0	0	0	1	16.214	0.134164	0.134164	0.136627	0.137847	0.00954357
000270 KS	000270 KS Equity	South Korea	2012	1	1	0	0	1	0	0	1	0	1	0	0	1	6	17.2936	0.0587472	0.0587472	0.119638	0.300053	0.0226481
000660 KS	000660 KS Equity	South Korea	2012	1	1	1	1	1	0	0	1	0	1	0	0	1	8	16.7413	0.0353047	0.0353047	0.347047	0.621287	0.0503135
000670 KS	000670 KS Equity	South Korea	2012	1	0	0	0	0	0	0	0	0	0	0	0	0	1	15.2156	0.0205675	0.0205675	0.135389	0.303097	0.00551473
000720 KS	000720 KS Equity	South Korea	2012	1	0	0	0	0	0	0	0	0	0	0	0	0	1	16.3608	0.145515	0.145515	0.133072	0.0897502	NA
000810 KS	000810 KS Equity	South Korea	2012	1	0	0	0	0	0	0	0	0	0	0	0	0	1	17.4827	0.0125735	0.0125735	0.00355129	0.0214631	NA
000880 KS	000880 KS Equity	South Korea	2012	1	0	0	0	0	0	0	0	0	0	0	0	0	1	18.4607	0.0387926	0.0387926	0.0956692	0.0991653	0.00108087
001040 KS	001040 KS Equity	South Korea	2012	1	0	0	0	0	0	0	0	0	0	0	0	0	1	16.8782	0.0572706	0.0572706	0.388978	0.382049	0.00545696
001450 KS	001450 KS Equity	South Korea	2012	1	0	0	0	0	0	0	0	0	0	0	0	0	1	16.7112	0.0254754	0.0254754	0.00298429	0.0321913	NA
001800 KS	001800 KS Equity	South Korea	2012	1	0	0	0	0	0	0	0	0	0	0	0	0	1	14.7892	0.0798731	0.0798731	0.369162	0.536641	NA
002380 KS	002380 KS Equity	South Korea	2012	1	0	0	0	0	0	0	0	0	0	0	0	0	1	15.736	0.0526739	0.0526739	0.119993	0.396968	0.013326
002790 KS	002790 KS Equity	South Korea	2012	1	0	0	0	0	0	0	0	0	0	0	0	0	1	15.3231	0.0503679	0.0503679	0.0198153	0.465587	0.017081
003490 KS	003490 KS Equity	South Korea	2012	1	0	0	0	0	0	0	0	0	0	0	0	0	1	16.9498	0.0637911	0.0637911	0.661919	0.647709	NA
003550 KS	003550 KS Equity	South Korea	2012	1	0	0	0	0	0	0	0	0	0	0	0	0	1	16.5786	0.0320775	0.0320775	0.100396	0.150381	0.00490981
004020 KS	004020 KS Equity	South Korea	2012	1	0	0	0	0	0	0	0	0	0	0	0	0	1	16.9711	0.0393997	0.0393997	0.451139	0.648882	0.00287493
004170 KS	004170 KS Equity	South Korea	2012	1	0	0	0	0	0	0	0	0	0	0	0	0	1	15.7569	0.0057166	0.0057166	0.305121	0.616017	0.000978692
004370 KS	004370 KS Equity	South Korea	2012	1	0	0	0	0	0	0	0	0	0	0	0	0	1	14.5816	0.02968	0.02968	0.0476937	0.498394	0
004800 KS	004800 KS Equity	South Korea	2012	1	0	0	0	0	0	0	0	0	0	0	0	0	1	16.4382	0.0305914	0.0305914	0.582765	0.369875	0.00950503
004990 KS	004990 KS Equity	South Korea	2012	1	0	0	0	0	0	0	0	0	0	0	0	0	1	15.2079	0.0446466	0.0446466	0.0829212	0.304262	0.00186861
005300 KS	005300 KS Equity	South Korea	2012	1	0	0	0	0	0	0	0	0	0	0	0	0	1	15.1374	0.0216989	0.0216989	0.181269	0.401894	0.00118892
005380 KS	005380 KS Equity	South Korea	2012	1	1	0	0	1	0	0	1	0	1	0	0	1	6	18.6157	0.0556151	0.0556151	0.372197	0.170645	0.0134252
005490 KS	005490 KS Equity	South Korea	2012	1	1	1	0	1	0	1	1	0	1	0	0	1	8	18.1883	0.0590485	0.0590485	0.315021	0.407191	0.00779839
005830 KS	005830 KS Equity	South Korea	2012	1	0	0	0	0	0	0	0	0	0	0	0	0	1	16.6871	0.0255233	0.0255233	0.00186875	0.0177276	NA
005930 KS	005930 KS Equity	South Korea	2012	1	1	0	0	1	0	1	1	0	1	0	0	1	7	19.0144	0.103779	0.103779	0.0822612	0.378219	0.0656781
005940 KS	005940 KS Equity	South Korea	2012	1	0	0	0	0	0	0	0	0	0	0	0	0	1	16.9504	0.0104696	0.0104696	0.704575	0.0137921	NA
006400 KS	006400 KS Equity	South Korea	2012	1	1	0	0	1	0	0	1	0	1	0	1	1	7	16.2038	0.0868755	0.0868755	0.103997	0.180917	0.0300134
006800 KS	006800 KS Equity	South Korea	2012	1	0	0	0	0	0	0	0	0	0	0	0	0	1	16.9274	0.0190398	0.0190398	0.377167	0.0114745	NA
007070 KS	007070 KS Equity	South Korea	2012	1	0	0	0	0	0	0	0	0	0	0	0	0	1	14.885	0.0177616	0.0177616	0.258234	0.256902	0.000415264
007310 KS	007310 KS Equity	South Korea	2012	1	0	0	0	0	0	0	0	0	0	0	0	0	1	13.9107	0.133061	0.133061	0.114817	0.437418	0
008770 KS	008770 KS Equity	South Korea	2012	1	0	0	0	0	0	0	0	0	0	0	0	0	1	14.2522	0.176814	0.176814	0.302924	0.311531	0
008930 KS	008930 KS Equity	South Korea	2012	1	0	0	0	0	0	0	0	0	0	0	0	0	1	13.0927	0.0310716	0.0310716	0.0354337	0.0315817	0
009150 KS	009150 KS Equity	South Korea	2012	1	1	0	0	1	0	0	1	0	1	0	0	1	6	15.7458	0.099185	0.099185	0.220718	0.375273	0.121031
009240 KS	009240 KS Equity	South Korea	2012	1	0	0	0	0	0	0	0	0	0	0	0	0	1	12.8394	0.0934566	0.0934566	0.0710781	0.292889	NA
009540 KS	009540 KS Equity	South Korea	2012	1	0	0	0	0	0	0	0	0	0	0	0	0	1	17.7129	0.0224806	0.0224806	0.300905	0.315719	0.00516196
009830 KS	009830 KS Equity	South Korea	2012	1	0	0	0	0	0	0	0	0	0	0	0	0	1	16.3337	0.0479028	0.0479028	0.41225	0.476013	0.000331837
010060 KS	010060 KS Equity	South Korea	2012	1	0	0	0	0	0	0	0	0	0	0	0	0	1	15.8011	0.056318	0.056318	0.301097	0.661563	0.00526134
010130 KS	010130 KS Equity	South Korea	2012	1	0	0	0	0	0	0	0	0	0	0	0	0	1	15.413	0.0962088	0.0962088	0.0665389	0.34527	NA
010140 KS	010140 KS Equity	South Korea	2012	1	0	0	0	0	0	0	0	0	0	0	0	0	1	16.627	0.0558414	0.0558414	0.191959	0.317281	0.00980832
010950 KS	010950 KS Equity	South Korea	2012	1	0	0	0	0	0	0	0	0	0	0	0	0	1	16.341	0.0347604	0.0347604	0.280078	0.293688	0.000776323
011070 KS	011070 KS Equity	South Korea	2012	1	0	0	0	0	0	0	0	0	0	0	0	0	1	15.4019	0.0722037	0.0722037	0.443636	0.485993	0.0591292
011170 KS	011170 KS Equity	South Korea	2012	1	0	0	0	0	0	0	0	0	0	0	0	0	1	16.1547	0.0718081	0.0718081	0.186558	0.426217	0.00281123
011210 KS	011210 KS Equity	South Korea	2012	1	0	0	0	0	0	0	0	0	0	0	0	0	1	15.3358	0.0797879	0.0797879	0.215855	0.305612	0.00823354
011780 KS	011780 KS Equity	South Korea	2012	1	0	0	0	0	0	0	0	0	0	0	0	0	1	15.2996	0.0558276	0.0558276	0.473635	0.482821	0.0098004
012330 KS	012330 KS Equity	South Korea	2012	1	1	0	0	1	0	0	1	0	1	0	0	1	6	17.2183	0.0930618	0.0930618	0.0897128	0.123603	0.0119101
012450 KS	012450 KS Equity	South Korea	2012	1	0	0	0	0	0	0	0	0	0	0	0	0	1	14.9914	0.0722437	0.0722437	0.241938	0.20318	0.0579802
012630 KS	012630 KS Equity	South Korea	2012	1	0	0	0	0	0	0	0	0	0	0	0	0	1	15.7084	0.0516231	0.0516231	0.39221	0.1346	0.00182793
012750 KS	012750 KS Equity	South Korea	2012	1	0	0	0	0	0	0	0	0	0	0	0	0	1	13.8933	0.0703915	0.0703915	0	0.3644	0.0195292
015760 KS	015760 KS Equity	South Korea	2012	1	1	1	1	1	0	0	1	0	1	0	0	1	8	18.8002	0.0128745	0.0128745	0.371027	0.837316	0.00572892
016360 KS	016360 KS Equity	South Korea	2012	1	0	0	0	0	0	0	0	0	0	0	0	0	1	16.6352	0.0130001	0.0130001	0.306459	0.00579139	NA
017670 KS	017670 KS Equity	South Korea	2012	1	0	0	0	0	0	0	0	0	0	0	0	0	1	17.0579	0.0359486	0.0359486	0.268156	0.379469	0.0135309
018260 KS	018260 KS Equity	South Korea	2012	1	0	0	0	0	0	0	0	0	0	0	0	0	1	15.3119	0.129662	0.129662	0.00949739	0.223887	0.0261985
018880 KS	018880 KS Equity	South Korea	2012	1	0	0	0	0	0	0	0	0	0	0	0	0	1	14.6203	0.179465	0.179465	0.037229	0.293084	NA
021240 KS	021240 KS Equity	South Korea	2012	1	0	0	0	0	0	0	0	0	0	0	0	0	1	14.378	0.086839	0.086839	0.335272	0.359193	0.0160241
023530 KS	023530 KS Equity	South Korea	2012	1	0	0	0	0	0	0	0	0	0	0	0	0	1	17.4226	0.0253411	0.0253411	0.328985	0.402255	1.04724e-05
024110 KS	024110 KS Equity	South Korea	2012	1	0	0	0	0	0	0	0	0	0	0	0	0	1	19.1051	0.0234254	0.0234254	0.497458	0.00761494	NA
027410 KS	027410 KS Equity	South Korea	2012	1	0	0	0	0	0	0	0	0	0	0	0	0	1	NA	NA	NA	NA	NA	NA
028260 KS	028260 KS Equity	South Korea	2012	1	0	0	0	0	0	0	0	0	0	0	0	0	1	15.709	0.00521247	0.00521247	0.13707	0.262584	NA
029780 KS	029780 KS Equity	South Korea	2012	1	0	0	0	0	0	0	0	0	0	0	0	0	1	16.6059	0.0220631	0.0220631	0.511271	0.0115018	NA
030000 KS	030000 KS Equity	South Korea	2012	1	0	0	0	0	0	0	0	0	0	0	0	0	1	14.506	0.147994	0.147994	0.00194496	0.0573148	NA
030200 KS	030200 KS Equity	South Korea	2012	1	0	0	0	0	0	0	0	0	0	0	0	0	1	17.3581	0.0593474	0.0593474	0.332131	0.457388	0.013993
032640 KS	032640 KS Equity	South Korea	2012	1	0	0	0	0	0	0	0	0	0	0	0	0	1	16.2214	0.0307851	0.0307851	0.387127	0.548196	0.0064141
032830 KS	032830 KS Equity	South Korea	2012	1	0	0	0	0	0	0	0	0	0	0	0	0	1	18.8974	0.0102078	0.0102078	0	0.0101557	NA
033780 KS	033780 KS Equity	South Korea	2012	1	0	0	0	0	0	0	0	0	0	0	0	0	1	15.7318	0.054577	0.054577	0.0173546	0.24006	0.00562672
034020 KS	034020 KS Equity	South Korea	2012	1	0	0	0	0	0	0	0	0	0	0	0	0	1	17.1446	0.0640963	0.0640963	0.446724	0.220521	0.0175009
034220 KS	034220 KS Equity	South Korea	2012	1	1	1	0	1	0	0	1	0	1	0	0	1	7	17.0124	0.0956292	0.0956292	0.182203	0.535974	0.0561341
034730 KS	034730 KS Equity	South Korea	2012	1	0	0	0	0	0	0	0	0	0	0	0	0	1	15.4491	0.0861009	0.0861009	0.3242	0.0780869	0.00593365
035250 KS	035250 KS Equity	South Korea	2012	1	0	0	0	0	0	0	0	0	0	0	0	0	1	14.8825	0.030496	0.030496	0	0.46709	NA
035420 KS	035420 KS Equity	South Korea	2012	1	0	0	0	0	0	0	0	0	0	0	0	0	1	14.8896	0.135084	0.135084	0.112744	0.19321	0.355249
035720 KS	035720 KS Equity	South Korea	2012	1	0	0	0	0	0	0	0	0	0	0	0	0	1	13.3243	0.173614	0.173614	0.00019612	0.165435	0.0815873
036460 KS	036460 KS Equity	South Korea	2012	1	0	0	0	0	0	0	0	0	0	0	0	0	1	17.5198	0.00604273	0.00604273	0.663417	0.482081	0.00118582
036570 KS	036570 KS Equity	South Korea	2012	1	0	0	0	0	0	0	0	0	0	0	0	0	1	14.0907	0.0934374	0.0934374	0.00924528	0.323375	0.127081
047040 KS	047040 KS Equity	South Korea	2012	1	0	0	0	0	0	0	0	0	0	0	0	0	1	16.1039	0.0393983	0.0393983	0.279045	0.0707786	NA
047050 KS	047050 KS Equity	South Korea	2012	1	0	0	0	0	0	0	0	0	0	0	0	0	1	15.8258	0.0377645	0.0377645	0.463295	0.082201	0.000723046
047810 KS	047810 KS Equity	South Korea	2012	1	0	0	0	0	0	0	0	0	0	0	0	0	1	14.4534	0.118045	0.118045	0.167636	0.212248	NA
051600 KS	051600 KS Equity	South Korea	2012	1	0	0	0	0	0	0	0	0	0	0	0	0	1	NA	NA	NA	NA	NA	NA
051900 KS	051900 KS Equity	South Korea	2012	1	1	0	0	1	0	0	0	0	1	0	1	1	6	14.8322	0.0235893	0.0235893	0.263204	0.364346	0.0227616
051910 KS	051910 KS Equity	South Korea	2012	1	0	0	0	0	0	0	0	0	0	0	0	0	1	16.6238	0.0434691	0.0434691	0.177726	0.503474	0.0233116
055550 KS	055550 KS Equity	South Korea	2012	1	1	1	1	1	0	1	1	0	1	0	0	1	9	19.5356	0.0294404	0.0294404	0.21168	0.0101937	NA
066570 KS	066570 KS Equity	South Korea	2012	1	1	1	1	1	0	0	1	0	1	0	0	1	8	17.3642	0.0628487	0.0628487	0.248472	0.28445	0.0910346
068270 KS	068270 KS Equity	South Korea	2012	1	0	0	0	0	0	0	0	0	0	0	0	0	1	14.3653	0.0306762	0.0306762	0.345676	0.427388	0.0900532
069960 KS	069960 KS Equity	South Korea	2012	1	0	0	0	0	0	0	0	0	0	0	0	0	1	15.5019	0.0137893	0.0137893	0.158824	0.642189	3.33329e-05
071050 KS	071050 KS Equity	South Korea	2012	1	0	0	0	0	0	0	0	0	0	0	0	0	1	16.7491	0.0820994	0.0820994	0.682673	0.0190137	NA
078930 KS	078930 KS Equity	South Korea	2012	1	0	0	0	0	0	0	0	0	0	0	0	0	1	16.3581	0.0520972	0.0520972	0.298992	0.192475	0.00351074
086280 KS	086280 KS Equity	South Korea	2012	1	0	0	0	0	0	0	0	0	0	0	0	0	1	15.2643	0.171894	0.171894	0.255995	0.229558	NA
086790 KS	086790 KS Equity	South Korea	2012	1	1	1	0	1	0	1	1	0	1	0	1	1	9	19.4677	0.0663035	0.0663035	0.194628	0.00947767	NA
088350 KS	088350 KS Equity	South Korea	2012	1	0	0	0	0	0	0	0	0	0	0	0	0	1	18.0512	0.00346704	0.00346704	0.000345813	0.0202473	NA
090430 KS	090430 KS Equity	South Korea	2012	1	0	0	0	0	0	0	0	0	0	0	0	0	1	14.9228	0.0564098	0.0564098	0.0258827	0.583838	0.0236214
096770 KS	096770 KS Equity	South Korea	2012	1	1	0	1	1	0	0	1	0	1	0	0	1	7	17.3369	0.083615	0.083615	0.233795	0.360738	0.00441609
097950 KS	097950 KS Equity	South Korea	2012	1	0	0	0	0	0	0	0	0	0	0	0	0	1	16.3303	0.0450339	0.0450339	0.399524	0.450923	0.00823859
105560 KS	105560 KS Equity	South Korea	2012	1	1	1	0	1	0	1	1	0	1	0	1	1	9	19.4706	0.0243191	0.0243191	0.145643	0.01085	NA
128940 KS	128940 KS Equity	South Korea	2012	1	0	0	0	0	0	0	0	0	0	0	0	0	1	13.6359	0.0626507	0.0626507	0.375027	0.289727	0.10895
138930 KS	138930 KS Equity	South Korea	2012	1	1	0	0	1	0	1	1	0	1	0	0	1	7	17.5805	0.0215116	0.0215116	0.198239	0.00964793	NA
139480 KS	139480 KS Equity	South Korea	2012	1	0	0	0	0	0	0	0	0	0	0	0	0	1	16.3214	0.00435499	0.00435499	0.274022	0.672537	8.25853e-05
161390 KS	161390 KS Equity	South Korea	2012	1	0	0	0	0	0	0	0	0	0	0	0	0	1	15.7872	0.0676109	0.0676109	0.392238	0.497266	NA
207940 KS	207940 KS Equity	South Korea	2012	1	0	0	0	0	0	0	0	0	0	0	0	0	1	13.2539	0.335774	0.335774	0.0775398	0.498424	NA
251270 KS	251270 KS Equity	South Korea	2012	1	0	0	0	0	0	0	0	0	0	0	0	0	1	11.7684	0.116729	0.116729	0.090235	0.0298359	NA
AAV TB	AAV TB Equity	Thailand	2012	1	0	0	0	0	0	0	0	0	0	0	0	0	1	10.4519	-0.021361	0.111324	0.0554837	0.0888615	0
ADVANC TB	ADVANC TB Equity	Thailand	2012	1	0	1	1	1	0	0	1	0	1	0	1	1	8	11.5226	-0.0950611	0.196429	0.201547	0.399104	0
AMATA TB	AMATA TB Equity	Thailand	2012	1	0	0	0	0	0	0	0	0	0	0	0	0	1	9.95295	-0.0185979	0.084904	0.337028	0.475256	0
ANAN TB	ANAN TB Equity	Thailand	2012	1	0	0	0	0	0	0	0	0	0	0	0	0	1	9.15841	-0.00689033	0.216826	0.226671	0.0557974	0
AOT TB	AOT TB Equity	Thailand	2012	1	1	1	1	1	0	0	1	0	1	0	1	1	9	11.912	-0.0359978	0.0245076	0.381431	0.594856	0
AP TB	AP TB Equity	Thailand	2012	1	0	0	0	0	0	0	0	0	0	0	0	0	1	10.2912	-0.00170062	0.0252382	0.41675	0.00889666	0
BA TB	BA TB Equity	Thailand	2012	1	0	0	0	0	0	0	0	0	0	0	0	0	1	10.3737	-0.0136558	0.114523	0.534202	0.201211	NA
BANPU TB	BANPU TB Equity	Thailand	2012	1	1	1	1	1	0	0	0	0	1	0	0	1	7	12.3726	-0.0439197	0.0965874	0.410858	0.48232	0
BBL TB	BBL TB Equity	Thailand	2012	1	1	1	1	1	0	0	1	0	0	0	1	0	7	14.6996	-0.000718393	0.0191808	0.101294	0.0138705	NA
BCH TB	BCH TB Equity	Thailand	2012	1	0	0	0	0	0	0	0	0	0	0	0	0	1	8.87039	-0.157915	0.0834502	0.291461	0.699041	0
BCP TB	BCP TB Equity	Thailand	2012	1	0	0	0	0	0	0	0	0	0	0	0	0	1	11.1684	-0.0752408	0.112987	0.271204	0.437072	0
BCPG TB	BCPG TB Equity	Thailand	2012	1	0	0	0	0	0	0	0	0	0	0	0	0	1	NA	NA	NA	NA	NA	NA
BDMS TB	BDMS TB Equity	Thailand	2012	1	1	1	1	1	0	1	1	0	1	0	1	1	10	11.134	-0.084841	0.0524324	0.292259	0.492319	0
BEAUTY TB	BEAUTY TB Equity	Thailand	2012	1	0	0	0	0	0	0	0	0	0	0	0	0	1	6.98368	-0.0327975	0.276456	0.00629905	0.113183	0
BEC TB	BEC TB Equity	Thailand	2012	1	0	1	1	1	0	0	0	0	1	0	1	1	7	9.28488	-0.00933353	0.287519	0.000315024	0.0308182	0
BEM TB	BEM TB Equity	Thailand	2012	1	0	0	0	0	0	0	0	0	0	0	0	0	1	NA	NA	NA	NA	NA	NA
BH TB	BH TB Equity	Thailand	2012	1	0	0	0	0	0	0	0	0	0	0	0	0	1	9.67939	-0.0614585	0.377495	0.310326	0.480647	0
BIG TB	BIG TB Equity	Thailand	2012	1	0	0	0	0	0	0	0	0	0	0	0	0	1	NA	NA	NA	NA	NA	NA
BJC TB	BJC TB Equity	Thailand	2012	1	1	1	1	1	0	0	0	0	1	0	1	1	8	10.5522	-0.0981731	0.0526776	0.344257	0.449043	0
BLAND TB	BLAND TB Equity	Thailand	2012	1	0	0	0	0	0	0	0	0	0	0	0	0	1	10.575	-0.023475	0.0400149	0.0785881	0.881096	0
BPP TB	BPP TB Equity	Thailand	2012	1	0	0	0	0	0	0	0	0	0	0	0	0	1	NA	NA	NA	NA	NA	NA
BTS TB	BTS TB Equity	Thailand	2012	1	1	0	1	1	0	1	1	0	1	0	0	1	8	11.1108	-0.0281274	0.0199322	0.389404	0.843351	0
CBG TB	CBG TB Equity	Thailand	2012	1	0	0	0	0	0	0	0	0	0	0	0	0	1	NA	NA	NA	NA	NA	NA
CENTEL TB	CENTEL TB Equity	Thailand	2012	1	0	0	0	0	0	0	0	0	0	0	0	0	1	10.2453	-0.0482753	0.012657	0.421646	0.818444	0
CHG TB	CHG TB Equity	Thailand	2012	1	0	0	0	0	0	0	0	0	0	0	0	0	1	7.34591	-0.094819	0.150615	0.0598792	0.489858	0
CK TB	CK TB Equity	Thailand	2012	1	0	0	0	0	0	0	0	0	0	0	0	0	1	10.8439	-0.0409875	0.0775666	0.55592	0.0917663	0
CKP TB	CKP TB Equity	Thailand	2012	1	0	0	0	0	0	0	0	0	0	0	0	0	1	10.7178	-0.00281508	0.0126862	0.499828	0.0203456	0
COM7 TB	COM7 TB Equity	Thailand	2012	1	0	0	0	0	0	0	0	0	0	0	0	0	1	NA	NA	NA	NA	NA	NA
CPALL TB	CPALL TB Equity	Thailand	2012	1	1	1	1	1	0	0	0	0	1	0	0	1	7	11.1867	-0.0893655	0.31988	0	0.255233	0
CPF TB	CPF TB Equity	Thailand	2012	1	1	1	1	1	0	0	1	0	1	0	1	1	9	12.6461	-0.0649871	0.0394739	0.470795	0.306075	0
CPN TB	CPN TB Equity	Thailand	2012	1	1	1	1	1	0	1	1	0	1	0	1	1	10	11.151	-0.0223489	0.0415539	0.367178	0.845008	0
DTAC TB	DTAC TB Equity	Thailand	2012	1	1	1	1	1	0	1	1	0	1	0	1	1	10	11.5233	-0.012048	0.0450764	0.299562	0.100099	0
EA TB	EA TB Equity	Thailand	2012	1	1	1	1	1	0	0	0	0	1	0	0	1	7	7.84191	-0.360375	0.0264606	0.469947	0.745084	0
EGCO TB	EGCO TB Equity	Thailand	2012	1	1	1	1	1	0	1	1	0	1	0	0	1	9	11.6118	-0.00323823	0.0375717	0.325119	0.35219	0
EPG TB	EPG TB Equity	Thailand	2012	1	0	0	0	0	0	0	0	0	0	0	0	0	1	NA	NA	NA	NA	NA	NA
ESSO TB	ESSO TB Equity	Thailand	2012	1	0	0	0	0	0	0	0	0	0	0	0	0	1	11.2367	-0.0111202	0.0269865	0.411011	0.42252	0
GFPT TB	GFPT TB Equity	Thailand	2012	1	0	0	0	0	0	0	0	0	0	0	0	0	1	9.48716	-0.0554597	0.021455	0.437685	0.396149	0
GGC TB	GGC TB Equity	Thailand	2012	1	0	0	0	0	0	0	0	0	0	0	0	0	1	NA	NA	NA	NA	NA	NA
GLOBAL TB	GLOBAL TB Equity	Thailand	2012	1	0	0	0	0	0	0	0	0	0	0	0	0	1	9.3938	-0.14869	0.0098002	0.0222195	0.540071	0
GPSC TB	GPSC TB Equity	Thailand	2012	1	0	0	0	0	0	0	0	0	0	0	0	0	1	NA	NA	NA	NA	NA	NA
GUNKUL TB	GUNKUL TB Equity	Thailand	2012	1	0	0	0	0	0	0	0	0	0	0	0	0	1	8.88147	-0.165899	0.0808539	0.443635	0.381865	0
HANA TB	HANA TB Equity	Thailand	2012	1	0	0	0	0	0	0	0	0	0	0	0	0	1	9.79375	-0.0826111	0.173602	0.00136348	0.369486	0
HMPRO TB	HMPRO TB Equity	Thailand	2012	1	1	1	1	1	0	0	0	0	1	0	1	1	8	10.1582	-0.20548	0.050022	0.214053	0.621186	0
INTUCH TB	INTUCH TB Equity	Thailand	2012	1	1	1	1	1	0	0	0	0	1	0	0	1	7	10.779	-0.0435399	0.048377	0.14923	0.358078	0
IRPC TB	IRPC TB Equity	Thailand	2012	1	1	1	1	1	0	0	1	0	1	0	1	1	9	11.8796	-0.0579327	0.0452129	0.322047	0.51991	0
ITD TB	ITD TB Equity	Thailand	2012	1	0	0	0	0	0	0	0	0	0	0	0	0	1	10.985	-0.0420049	0.034369	0.496243	0.283864	0
IVL TB	IVL TB Equity	Thailand	2012	1	1	1	1	1	0	1	1	0	1	0	1	1	10	12.058	-0.0630313	0.0253614	0.467488	0.502827	0
JMART TB	JMART TB Equity	Thailand	2012	1	0	0	0	0	0	0	0	0	0	0	0	0	1	8.15525	-0.145448	0.0327119	0.37172	0.202005	0
JWD TB	JWD TB Equity	Thailand	2012	1	0	0	0	0	0	0	0	0	0	0	0	0	1	NA	NA	NA	NA	NA	NA
KBANK TB	KBANK TB Equity	Thailand	2012	1	1	1	1	1	0	1	1	0	1	0	1	1	10	14.5466	-0.00181925	0.0169088	0.133696	0.0195266	NA
KCE TB	KCE TB Equity	Thailand	2012	1	0	0	0	0	0	0	0	0	0	0	0	0	1	9.23721	-0.0925119	0.0386648	0.538449	0.509819	0
KKP TB	KKP TB Equity	Thailand	2012	1	0	0	0	0	0	0	0	0	0	0	0	0	1	12.3588	-0.00174649	0.00597514	0.150062	0.00587879	NA
KTB TB	KTB TB Equity	Thailand	2012	1	1	1	1	1	0	0	1	0	1	0	1	1	9	14.6293	-0.00105577	0.0193687	0.152771	0.0115777	NA
KTC TB	KTC TB Equity	Thailand	2012	1	0	0	0	0	0	0	0	0	0	0	0	0	1	10.8024	-0.0031314	0.029384	0.788602	0.00904627	NA
LH TB	LH TB Equity	Thailand	2012	1	0	0	1	1	0	0	1	0	1	0	0	1	6	11.0828	-0.0116604	0.0224796	0.422526	0.172756	0
LPN TB	LPN TB Equity	Thailand	2012	1	0	0	0	0	0	0	0	0	0	0	0	0	1	9.54832	-0.00116505	0.0832762	0.202895	0.109897	0
MAJOR TB	MAJOR TB Equity	Thailand	2012	1	0	0	0	0	0	0	0	0	0	0	0	0	1	9.33524	-0.0410798	0.0424289	0.25171	0.470606	0
MC TB	MC TB Equity	Thailand	2012	1	0	0	0	0	0	0	0	0	0	0	0	0	1	NA	NA	NA	NA	NA	NA
MEGA TB	MEGA TB Equity	Thailand	2012	1	0	0	0	0	0	0	0	0	0	0	0	0	1	8.37369	-0.101336	0.081676	0.276647	0.169262	0
MINT TB	MINT TB Equity	Thailand	2012	1	1	0	1	1	1	0	1	0	1	0	1	0	8	10.8536	-0.0623495	0.0715844	0.467179	0.377047	0
MONO TB	MONO TB Equity	Thailand	2012	1	0	0	0	0	0	0	0	0	0	0	0	0	1	6.57098	-0.0600355	0.116111	0.0472883	0.173937	0
MTC TB	MTC TB Equity	Thailand	2012	1	0	0	0	0	0	0	0	0	0	0	0	0	1	NA	NA	NA	NA	NA	NA
ORI TB	ORI TB Equity	Thailand	2012	1	0	0	0	0	0	0	0	0	0	0	0	0	1	NA	NA	NA	NA	NA	NA
PSH TB	PSH TB Equity	Thailand	2012	1	1	1	1	1	0	0	0	0	1	0	1	1	8	10.6879	-0.00296257	0.0163319	0.399957	0.0535746	0
PSL TB	PSL TB Equity	Thailand	2012	1	0	0	0	0	0	0	0	0	0	0	0	0	1	10.087	-0.214159	0.0791111	0.377324	0.674689	0
PTG TB	PTG TB Equity	Thailand	2012	1	0	0	0	0	0	0	0	0	0	0	0	0	1	8.27271	-0.151281	0.10186	0.338535	0.562065	0
PTT TB	PTT TB Equity	Thailand	2012	1	1	1	1	1	0	0	0	0	1	0	1	1	8	14.3038	-0.0704971	0.0840277	0.279337	0.425824	0
PTTEP TB	PTTEP TB Equity	Thailand	2012	1	1	1	1	1	0	0	1	0	1	0	1	1	9	13.3072	-0.144989	0.116714	0.136541	0.558688	0
PTTGC TB	PTTGC TB Equity	Thailand	2012	1	1	1	1	1	0	0	1	0	1	0	1	1	9	12.9855	-0.0202983	0.0717084	0.313846	0.554117	0
QH TB	QH TB Equity	Thailand	2012	1	0	0	0	0	0	0	0	0	0	0	0	0	1	10.6424	-0.00324297	0.0394019	0.534109	0.235927	0
ROBINS TB	ROBINS TB Equity	Thailand	2012	1	0	1	1	1	0	0	0	0	1	0	0	1	6	9.75034	-0.166467	0.176152	0	0.463519	0
SAWAD TB	SAWAD TB Equity	Thailand	2012	1	0	0	0	0	0	0	0	0	0	0	0	0	1	8.41305	-0.0054446	0.00288173	0.664353	0.0172502	NA
SCB TB	SCB TB Equity	Thailand	2012	1	1	1	1	1	0	1	1	0	1	0	1	1	10	14.6353	-0.00138794	0.013798	0.109795	0.015591	NA
SCC TB	SCC TB Equity	Thailand	2012	1	1	1	1	1	0	0	1	0	1	0	0	1	8	12.8881	-0.0453465	0.0633608	0.443585	0.421581	NA
SGP TB	SGP TB Equity	Thailand	2012	1	0	1	1	1	0	0	0	0	1	0	1	1	7	10.2433	-0.0536363	0.0520119	0.466413	0.478573	0
SIRI TB	SIRI TB Equity	Thailand	2012	1	0	0	0	0	0	0	0	0	0	0	0	0	1	10.7471	-0.0166173	0.0733082	0.516302	0.10155	0
SPALI TB	SPALI TB Equity	Thailand	2012	1	0	0	0	0	0	0	0	0	0	0	0	0	1	10.0713	-0.00192673	0.0917329	0.22627	0.0514096	0
SPRC TB	SPRC TB Equity	Thailand	2012	1	0	0	0	0	0	0	0	0	0	0	0	0	1	NA	NA	NA	NA	NA	NA
STA TB	STA TB Equity	Thailand	2012	1	0	0	1	1	0	1	1	0	1	0	0	1	7	10.5104	-0.0797781	0.0418036	0.404765	0.273444	0
STEC TB	STEC TB Equity	Thailand	2012	1	1	1	1	1	0	0	0	0	1	0	1	1	8	9.91816	-0.0112595	0.0661838	0.0203801	0.106431	0
SUPER TB	SUPER TB Equity	Thailand	2012	1	0	0	0	0	0	0	0	0	0	0	0	0	1	6.40798	-0.0253299	0.0477263	0.561653	0.728472	0
TASCO TB	TASCO TB Equity	Thailand	2012	1	0	0	0	0	0	0	0	0	0	0	0	0	1	9.83466	-0.0388356	0.0396147	0.601345	0.257297	0
TCAP TB	TCAP TB Equity	Thailand	2012	1	1	1	1	1	0	1	1	0	1	0	1	1	10	13.8418	-0.00100376	0.0147869	0.177536	0.00812745	NA
THAI TB	THAI TB Equity	Thailand	2012	1	1	1	1	1	0	0	0	0	1	0	0	1	7	12.6251	-0.0604679	0.0659278	0.521827	0.718747	0
THCOM TB	THCOM TB Equity	Thailand	2012	1	0	0	0	0	0	0	0	0	0	0	0	0	1	10.1565	-0.0748532	0.0798733	0.283181	0.219212	0
TISCO TB	TISCO TB Equity	Thailand	2012	1	1	1	1	1	0	0	0	0	1	0	1	0	7	12.5793	-0.0005854	0.00360186	0.146302	0.00476556	NA
TKN TB	TKN TB Equity	Thailand	2012	1	0	0	0	0	0	0	0	0	0	0	0	0	1	NA	NA	NA	NA	NA	NA
TMB TB	TMB TB Equity	Thailand	2012	1	1	1	1	1	0	0	0	0	1	0	1	1	8	13.4827	-0.00147812	0.0203633	0.158168	0.0160871	NA
TOP TB	TOP TB Equity	Thailand	2012	1	1	1	1	1	0	0	1	0	1	0	0	1	8	12.0475	-0.0361459	0.0612841	0.274187	0.380039	0
TPIPL TB	TPIPL TB Equity	Thailand	2012	1	0	0	0	0	0	0	0	0	0	0	0	0	1	11.2455	-0.0344651	0.00675505	0.0600255	0.8268	0
TPIPP TB	TPIPP TB Equity	Thailand	2012	1	0	0	0	0	0	0	0	0	0	0	0	0	1	NA	NA	NA	NA	NA	NA
TRUE TB	TRUE TB Equity	Thailand	2012	1	1	1	1	1	0	0	0	0	1	0	0	0	6	12.1027	-0.107082	0.0338382	0.562324	0.480888	0
TTA TB	TTA TB Equity	Thailand	2012	1	0	0	0	0	0	0	0	0	0	0	0	0	1	10.6164	-0.0356359	0.0879821	0.342881	0.587896	0
TU TB	TU TB Equity	Thailand	2012	1	0	1	1	1	0	0	1	0	1	0	0	1	7	11.4591	-0.0382478	0.0147749	0.369448	0.191303	0
TVO TB	TVO TB Equity	Thailand	2012	1	0	0	0	0	0	0	0	0	0	0	0	0	1	9.39992	-0.0293943	0.00952878	0.358289	0.227924	0
UNIQ TB	UNIQ TB Equity	Thailand	2012	1	0	0	0	0	0	0	0	0	0	0	0	0	1	8.7263	-0.0132885	0.0238225	0.31564	0.221912	0
UV TB	UV TB Equity	Thailand	2012	1	0	0	0	0	0	0	0	0	0	0	0	0	1	9.91141	-0.0047716	0.0546437	0.314796	0.589468	0
WHA TB	WHA TB Equity	Thailand	2012	1	0	0	0	0	0	0	0	0	0	0	0	0	1	9.02371	-0.0106672	0.117955	0.433359	0.497476	0
WHAUP TB	WHAUP TB Equity	Thailand	2012	1	0	0	0	0	0	0	0	0	0	0	0	0	1	NA	NA	NA	NA	NA	NA
WORK TB	WORK TB Equity	Thailand	2012	1	0	0	0	0	0	0	0	0	0	0	0	0	1	7.50015	-0.0464883	0.175078	0.0258055	0.327874	0
600000 CH	600000 CH Equity	China	2013	1	0	1	1	0	1	0	0	0	0	1	1	1	7	15.1185	-0.000786115	0.129436	0.251792	0.00291702	NA
600008 CH	600008 CH Equity	China	2013	1	0	1	1	0	0	0	0	0	0	1	1	1	6	10.0976	-0.0582035	0.134464	0.434578	0.253275	0
600009 CH	600009 CH Equity	China	2013	1	0	1	1	0	0	0	0	0	0	1	1	1	6	9.94838	-0.0253558	0.319133	0.119105	0.546367	0
600010 CH	600010 CH Equity	China	2013	1	0	1	1	0	0	0	0	0	0	1	1	0	5	11.4104	-0.178105	0.0105721	0.478654	0.608689	0.000404439
600015 CH	600015 CH Equity	China	2013	1	0	1	1	0	0	0	0	0	0	1	1	0	5	14.3298	-0.000721099	0.156792	0.228909	0.00482646	NA
600016 CH	600016 CH Equity	China	2013	1	1	1	1	1	0	1	1	0	0	1	1	1	10	14.9868	-0.00455643	0.162013	0.251703	0.00747069	NA
600018 CH	600018 CH Equity	China	2013	1	0	0	1	1	0	1	1	0	0	1	0	1	7	11.392	-0.0292587	0.0615137	0.248003	0.573565	0.00034322
600019 CH	600019 CH Equity	China	2013	1	0	1	1	1	0	1	0	0	0	1	1	1	8	12.3312	-0.0615776	0.0507696	0.29646	0.47779	0.0151322
600021 CH	600021 CH Equity	China	2013	1	0	1	1	0	0	0	0	0	0	1	1	1	6	10.4684	-0.121188	0.0430468	0.601223	0.626343	0
600023 CH	600023 CH Equity	China	2013	1	0	1	1	0	0	0	0	0	0	1	1	0	5	11.4297	-0.111382	0.110787	0.43445	0.568187	0
600025 CH	600025 CH Equity	China	2013	NA	NA	NA	NA	NA	NA	NA	NA	NA	NA	NA	NA	NA	NA	11.8436	-0.107188	0.0049742	0.615941	0.936963	NA
600028 CH	600028 CH Equity	China	2013	1	1	1	1	1	1	0	0	0	0	1	1	1	9	14.1397	-0.112043	0.0109197	0.223774	0.631633	0.0045809
600029 CH	600029 CH Equity	China	2013	1	1	1	1	1	1	0	1	0	0	1	1	0	9	12.015	-0.0745005	0.0711108	0.559885	0.844413	0
600030 CH	600030 CH Equity	China	2013	1	1	1	1	1	0	1	1	0	0	1	0	1	9	12.5112	-0.001218	0.242466	0.385193	0.0134338	0
600031 CH	600031 CH Equity	China	2013	1	0	1	1	0	0	0	0	0	0	1	1	1	6	11.0646	-0.034476	0.0837309	0.397646	0.32643	0.0302947
600036 CH	600036 CH Equity	China	2013	1	1	1	1	1	0	1	1	0	0	1	1	1	10	15.2059	-0.00204437	0.138455	0.214474	0.0063054	NA
600048 CH	600048 CH Equity	China	2013	1	0	1	1	0	0	0	0	0	0	1	1	1	6	12.657	-0.000324501	0.105451	0.31562	0.0213414	0
600050 CH	600050 CH Equity	China	2013	1	0	1	1	0	0	0	0	0	0	1	0	0	4	13.1832	-0.148312	0.0405839	0.27292	0.835757	0.00101109
600060 CH	600060 CH Equity	China	2013	1	0	1	0	0	0	0	0	0	0	1	1	1	5	9.90366	-0.0273282	0.145276	0.0686172	0.0844547	0.0550109
600061 CH	600061 CH Equity	China	2013	1	1	1	0	0	0	0	0	0	0	1	0	1	5	7.62429	-0.00906092	0.115438	0.374879	0.162377	0.00473327
600066 CH	600066 CH Equity	China	2013	1	0	1	1	0	0	0	0	0	0	1	1	1	6	9.83175	-0.0626086	0.296741	0.0938897	0.245148	0.0502131
600068 CH	600068 CH Equity	China	2013	1	0	1	1	0	0	0	0	0	0	1	0	1	5	11.3601	-0.0350434	0.0969373	0.397133	0.159599	0.00392328
600079 CH	600079 CH Equity	China	2013	1	0	1	1	0	0	0	0	0	0	1	1	1	6	9.1806	-0.0938136	0.115433	0.332183	0.285366	0.0237321
600085 CH	600085 CH Equity	China	2013	1	0	1	1	0	0	0	0	0	0	1	1	1	6	9.38529	-0.035872	0.414565	0.10145	0.141056	0.00408709
600089 CH	600089 CH Equity	China	2013	1	0	1	1	0	0	0	0	0	0	1	1	1	6	10.8445	-0.0512365	0.179964	0.397357	0.406946	0.0226828
600100 CH	600100 CH Equity	China	2013	1	0	1	1	0	0	0	0	0	0	1	1	0	5	10.66	-0.0313045	0.131215	0.391973	0.170774	0.0228912
600104 CH	600104 CH Equity	China	2013	1	0	1	1	1	0	0	1	0	0	1	0	1	7	12.8311	-0.0419104	0.198794	0.173051	0.114436	0.0157645
600109 CH	600109 CH Equity	China	2013	1	0	1	1	0	0	0	0	0	0	1	0	1	5	9.53619	-0.00279509	0.404916	0.159462	0.00337281	0
600111 CH	600111 CH Equity	China	2013	1	1	1	1	0	0	0	0	0	0	1	0	1	6	9.82352	-0.0104305	0.216997	0.39289	0.15193	0.00748608
600115 CH	600115 CH Equity	China	2013	1	0	1	1	1	1	0	1	0	0	1	0	0	7	11.8499	-0.136241	0.0142429	0.526427	0.677794	0
600118 CH	600118 CH Equity	China	2013	1	0	1	1	1	0	0	0	0	0	1	1	1	7	8.97645	-0.0346421	0.486263	0.0346039	0.110038	0.00686419
600153 CH	600153 CH Equity	China	2013	1	0	1	1	0	0	0	0	0	0	1	1	1	6	11.2903	-0.00810731	0.0767088	0.376731	0.0529068	0
600155 CH	600155 CH Equity	China	2013	1	0	0	0	0	0	0	0	0	0	0	0	0	1	7.49428	-0.015182	0.077373	0.566271	0.0879926	0
600158 CH	600158 CH Equity	China	2013	1	0	0	1	0	0	0	0	0	0	1	0	1	4	8.1966	-0.0031825	0.192065	0.149402	0.064231	0
600177 CH	600177 CH Equity	China	2013	1	0	1	1	0	0	0	0	0	0	1	1	1	6	10.7861	-0.00344485	0.071084	0.324397	0.11056	0.000792758
600196 CH	600196 CH Equity	China	2013	1	1	1	1	0	0	0	0	0	0	1	1	1	7	10.2894	-0.035354	0.0821346	0.191171	0.194098	0.0148755
600208 CH	600208 CH Equity	China	2013	1	0	1	1	0	0	0	0	0	0	1	1	1	6	10.9781	-0.000873174	0.125304	0.434765	0.00985786	0
600219 CH	600219 CH Equity	China	2013	1	0	1	1	0	0	0	0	0	0	1	1	1	6	10.2899	-0.0461944	0.140754	0.265867	0.528895	0.0173074
600266 CH	600266 CH Equity	China	2013	1	1	1	1	0	0	0	0	0	0	1	1	0	6	10.5642	-0.000291443	0.137925	0.288231	0.0592899	5.88798e-08
600271 CH	600271 CH Equity	China	2013	1	0	1	1	0	0	0	0	0	0	1	0	1	5	9.13756	-0.018307	0.552952	0.0355418	0.101788	0.0224687
600276 CH	600276 CH Equity	China	2013	1	0	1	1	0	0	0	0	0	0	1	0	1	5	8.88465	-0.0627816	0.300424	0.00380928	0.24465	0.0779929
600291 CH	600291 CH Equity	China	2013	NA	NA	NA	NA	NA	NA	NA	NA	NA	NA	NA	NA	NA	NA	NA	NA	NA	NA	NA	NA
600297 CH	600297 CH Equity	China	2013	1	0	0	0	0	0	0	0	0	0	0	0	0	1	7.2271	-0.00983233	0.111918	0.00421441	0.429375	0.00203875
600298 CH	600298 CH Equity	China	2013	NA	NA	NA	NA	NA	NA	NA	NA	NA	NA	NA	NA	NA	NA	8.75446	-0.109558	0.0990105	0.419868	0.637754	0.0234675
600309 CH	600309 CH Equity	China	2013	1	0	1	1	0	0	0	0	0	0	1	1	1	6	10.359	-0.214666	0.0313536	0.504758	0.618392	0.0243697
600332 CH	600332 CH Equity	China	2013	1	0	1	1	1	0	1	1	0	0	1	1	1	9	9.41321	-0.0286017	0.155743	0.0529877	0.187237	0.023038
600340 CH	600340 CH Equity	China	2013	1	0	0	1	0	0	0	0	0	0	1	0	1	4	11.2131	-0.00963828	0.124519	0.242324	0.0357009	0
600362 CH	600362 CH Equity	China	2013	1	0	1	1	1	1	1	1	0	0	1	0	1	9	11.3937	-0.0219656	0.221567	0.24551	0.247387	0
600373 CH	600373 CH Equity	China	2013	NA	NA	NA	NA	NA	NA	NA	NA	NA	NA	NA	NA	NA	NA	9.38773	-0.0407828	0.328079	0.243302	0.192393	0
600383 CH	600383 CH Equity	China	2013	1	0	1	1	0	0	0	0	0	0	1	1	1	6	11.7274	-0.00168724	0.136832	0.284653	0.083428	9.38338e-05
600406 CH	600406 CH Equity	China	2013	1	0	1	1	0	0	0	0	0	0	1	0	1	5	9.49353	-0.0124076	0.19032	0.0865203	0.0380905	0.0399301
600435 CH	600435 CH Equity	China	2013	1	0	1	1	0	0	0	0	0	0	1	1	0	5	8.3744	-0.0194502	0.139752	0.127998	0.302216	0.0117077
600436 CH	600436 CH Equity	China	2013	1	0	1	1	0	0	0	0	0	0	1	1	0	5	8.03961	-0.047251	0.381315	0.114428	0.127243	0.0151518
600438 CH	600438 CH Equity	China	2013	NA	NA	NA	NA	NA	NA	NA	NA	NA	NA	NA	NA	NA	NA	8.5961	-0.0781894	0.187942	0.294353	0.437372	0.0140119
600466 CH	600466 CH Equity	China	2013	1	0	0	0	0	0	0	0	0	0	0	0	0	1	6.50286	-0.0431548	0.0978814	0.00360522	0.423741	0.0136541
600482 CH	600482 CH Equity	China	2013	1	0	0	0	0	0	0	0	0	0	0	0	0	1	8.32756	-0.0816903	0.113653	0.342091	0.393571	0.0642213
600489 CH	600489 CH Equity	China	2013	1	0	1	1	0	0	0	0	0	0	1	0	1	5	10.0615	-0.117905	0.0646575	0.293864	0.47148	0.00295303
600497 CH	600497 CH Equity	China	2013	1	0	1	1	0	0	0	0	0	0	1	1	1	6	10.2989	-0.0658239	0.0431255	0.505055	0.528834	0.000643413
600503 CH	600503 CH Equity	China	2013	1	0	1	1	0	0	0	0	0	0	1	1	0	5	8.03187	-0.000553957	0.0130461	0.0682373	0.0189848	0
600516 CH	600516 CH Equity	China	2013	1	0	1	1	0	0	0	0	0	0	1	0	1	5	9.23524	-0.01043	0.184666	0.3068	0.270173	0.0027562
600518 CH	600518 CH Equity	China	2013	1	0	0	1	0	0	0	0	0	0	1	1	1	5	10.0102	-0.0316129	0.380437	0.353561	0.286631	0.00278723
600519 CH	600519 CH Equity	China	2013	1	0	1	1	0	0	0	0	0	0	1	1	0	5	10.9233	-0.0974813	0.396575	0.0500087	0.225934	0.011672
600522 CH	600522 CH Equity	China	2013	1	0	0	0	0	0	0	0	0	0	0	0	0	1	9.10334	-0.061859	0.0996728	0.201658	0.262487	0.0177262
600528 CH	600528 CH Equity	China	2013	1	0	1	1	0	0	0	0	0	0	1	0	0	4	10.8425	-0.00631018	0.0469756	0.406821	0.0455595	0.0195131
600535 CH	600535 CH Equity	China	2013	1	0	1	1	0	0	0	0	0	0	1	1	1	6	9.24943	-0.0778816	0.0919082	0.320451	0.32224	0.0350221
600547 CH	600547 CH Equity	China	2013	1	0	1	1	0	0	0	0	0	0	1	0	0	4	9.99388	-0.111495	0.0312859	0.31132	0.45127	0.00756036
600549 CH	600549 CH Equity	China	2013	1	0	1	1	1	0	0	0	0	0	1	0	1	6	9.64533	-0.0576444	0.0445036	0.291718	0.364522	0.015888
600570 CH	600570 CH Equity	China	2013	1	0	1	1	0	0	0	0	0	0	1	1	1	6	7.75735	-0.0283072	0.145695	0.00698251	0.0786601	0.214393
600585 CH	600585 CH Equity	China	2013	1	0	1	1	1	1	1	1	0	0	1	1	1	10	11.4414	-0.0728109	0.0700249	0.237838	0.64378	0
600588 CH	600588 CH Equity	China	2013	NA	NA	NA	NA	NA	NA	NA	NA	NA	NA	NA	NA	NA	NA	8.88597	-0.0524444	0.287262	0.257617	0.26709	0.109836
600598 CH	600598 CH Equity	China	2013	1	0	1	1	0	0	0	0	0	0	1	0	0	4	9.53626	-0.0154821	0.114089	0.392864	0.430185	0.000361595
600606 CH	600606 CH Equity	China	2013	1	1	1	1	0	0	0	0	0	0	1	1	1	7	8.72565	-0.0012108	0.0800984	0.573843	0.00549672	0
600637 CH	600637 CH Equity	China	2013	1	0	1	1	0	0	0	0	0	0	1	0	0	4	8.54661	-0.10963	0.43261	0.0385547	0.0825923	0
600643 CH	600643 CH Equity	China	2013	1	0	1	1	0	0	0	0	0	0	1	0	0	4	8.69616	-0.00110535	0.128825	0.13582	0.0140396	0
600649 CH	600649 CH Equity	China	2013	1	0	1	1	0	0	0	0	0	0	1	0	0	4	10.4457	-0.0273743	0.100545	0.33427	0.0400758	0
600660 CH	600660 CH Equity	China	2013	1	0	1	1	0	0	0	0	0	0	1	1	1	6	9.59338	-0.128636	0.0334899	0.293258	0.5464	0.0265051
600688 CH	600688 CH Equity	China	2013	1	1	0	1	1	0	0	1	0	0	1	0	1	7	10.5088	-0.036115	0.00363722	0.210767	0.492491	0.00183695
600690 CH	600690 CH Equity	China	2013	1	0	0	1	0	0	0	0	0	0	1	1	0	4	11.0201	-0.028767	0.33787	0.226007	0.126186	0
600699 CH	600699 CH Equity	China	2013	1	0	0	0	0	0	0	0	0	0	0	0	0	1	8.65625	-0.10069	0.0585973	0.195011	0.433791	0.0441961
600703 CH	600703 CH Equity	China	2013	1	0	1	1	0	0	0	0	0	0	1	1	0	5	9.49898	-0.0712492	0.0587243	0.319669	0.55432	0.016757
600704 CH	600704 CH Equity	China	2013	1	0	1	1	0	0	0	0	0	0	1	1	1	6	10.2183	-0.0224438	0.0885549	0.49386	0.0802891	0
600705 CH	600705 CH Equity	China	2013	1	1	1	1	0	0	1	0	0	0	1	0	0	6	11.356	-0.0155642	0.31871	0.786077	0.021105	0
600715 CH	600715 CH Equity	China	2013	NA	NA	NA	NA	NA	NA	NA	NA	NA	NA	NA	NA	NA	NA	5.44324	-0.0020099	0.00905182	0.272503	0.612615	0
600737 CH	600737 CH Equity	China	2013	1	0	1	1	0	0	0	0	0	0	1	1	1	6	9.36882	-0.0158619	0.0658989	0.282877	0.382588	0.000323138
600739 CH	600739 CH Equity	China	2013	1	0	1	1	0	0	0	0	0	0	1	0	1	5	9.83036	-0.0640939	0.0474008	0.141767	0.248164	0.00275579
600741 CH	600741 CH Equity	China	2013	1	0	1	1	0	0	0	0	0	0	1	0	1	5	10.9101	-0.0643222	0.246852	0.153456	0.169058	0.0243141
600760 CH	600760 CH Equity	China	2013	NA	NA	NA	NA	NA	NA	NA	NA	NA	NA	NA	NA	NA	NA	8.17288	-0.0175335	0.0847309	0.401902	0.502259	0.00938851
600795 CH	600795 CH Equity	China	2013	1	0	1	1	0	0	0	0	0	0	1	1	0	5	12.3912	-0.114053	0.0106604	0.630625	0.847262	6.52297e-05
600804 CH	600804 CH Equity	China	2013	1	0	1	1	0	0	0	0	0	0	1	1	1	6	9.41815	-0.172037	0.118727	0.11514	0.566335	0.0179794
600809 CH	600809 CH Equity	China	2013	1	0	1	1	0	0	0	0	0	0	1	0	1	5	8.66849	-0.082918	0.161002	0.0309404	0.256724	0.00199493
600816 CH	600816 CH Equity	China	2013	1	0	1	1	0	0	0	0	0	0	1	1	1	6	7.37805	-0.00633952	0.222539	0	0.0192144	0
600827 CH	600827 CH Equity	China	2013	1	0	1	1	0	0	0	0	0	0	1	0	0	4	10.6174	-0.0320937	0.261658	0.0507082	0.378313	0
600837 CH	600837 CH Equity	China	2013	1	1	1	1	1	0	1	1	0	0	1	0	1	9	12.0384	-0.00194222	0.310938	0.359252	0.00702217	0
600867 CH	600867 CH Equity	China	2013	NA	NA	NA	NA	NA	NA	NA	NA	NA	NA	NA	NA	NA	NA	7.89895	-0.0706483	0.0801861	0.200171	0.478156	0.023165
600884 CH	600884 CH Equity	China	2013	NA	NA	NA	NA	NA	NA	NA	NA	NA	NA	NA	NA	NA	NA	8.91958	-0.020601	0.113189	0.356119	0.170209	0.0128615
600886 CH	600886 CH Equity	China	2013	1	1	1	1	0	0	0	0	0	0	1	1	1	7	11.9802	-0.100489	0.0248648	0.718764	0.904795	0
600887 CH	600887 CH Equity	China	2013	1	0	0	1	0	0	0	0	0	0	1	1	1	5	10.4005	-0.0985804	0.2476	0.1293	0.388908	0.00170928
600893 CH	600893 CH Equity	China	2013	1	1	1	1	0	0	0	0	0	0	1	1	1	7	10.5089	-0.0529249	0.156018	0.495405	0.332689	0.00627556
600895 CH	600895 CH Equity	China	2013	1	0	1	1	0	0	0	0	0	0	1	0	1	5	9.8143	-0.00395648	0.0648168	0.463245	0.292116	0.00199604
600900 CH	600900 CH Equity	China	2013	1	0	1	0	0	0	0	0	0	0	1	1	0	4	11.9158	-0.00515217	0.0151318	0.455428	0.869014	0.000128862
600909 CH	600909 CH Equity	China	2013	1	0	0	0	0	0	0	0	0	0	0	0	0	1	9.34128	-0.00452785	0.358954	0.0873111	0.0530632	NA
600919 CH	600919 CH Equity	China	2013	1	0	0	0	0	0	0	0	0	0	0	0	0	1	13.5459	-0.00157111	0.165022	0.136965	0.00600416	NA
600926 CH	600926 CH Equity	China	2013	1	0	0	0	0	0	0	0	0	0	0	0	0	1	12.7373	-0.000978434	0.187625	0.184154	0.00514209	NA
600958 CH	600958 CH Equity	China	2013	1	0	0	0	0	0	0	0	0	0	0	0	0	1	11.0162	-0.0160798	0.180536	0.524696	0.0240869	0
600977 CH	600977 CH Equity	China	2013	1	0	0	0	0	0	0	0	0	0	0	0	0	1	8.97913	-0.0843082	0.268742	0.0647286	0.351806	0.000748086
600999 CH	600999 CH Equity	China	2013	1	0	1	1	1	0	1	1	0	0	1	1	0	8	11.3369	-0.00336536	0.301491	0.294713	0.0129616	0
601006 CH	601006 CH Equity	China	2013	1	1	1	1	0	0	0	0	0	0	1	0	1	6	11.5517	-0.0455777	0.0845117	0.126639	0.685632	0
601009 CH	601009 CH Equity	China	2013	1	1	1	1	0	0	0	0	0	0	1	0	0	5	12.9809	-0.00126308	0.114256	0.324357	0.00504094	NA
601012 CH	601012 CH Equity	China	2013	1	0	0	0	0	0	0	0	0	0	0	0	0	1	8.4527	-0.0700865	0.156015	0.245209	0.512225	0.00738978
601018 CH	601018 CH Equity	China	2013	1	0	1	1	0	0	0	0	0	0	1	1	0	5	10.6364	-0.0484819	0.0539949	0.204826	0.632112	0
601088 CH	601088 CH Equity	China	2013	1	1	0	1	1	1	0	1	0	0	1	1	1	9	13.1486	-0.100653	0.0746779	0.176363	0.686588	0
601099 CH	601099 CH Equity	China	2013	1	0	1	1	1	0	0	1	0	0	1	1	1	8	8.44029	-0.00449562	0.42214	0.163427	0.0231054	0
601108 CH	601108 CH Equity	China	2013	NA	NA	NA	NA	NA	NA	NA	NA	NA	NA	NA	NA	NA	NA	10.0958	-0.0196359	0.457124	0.143129	0.0100511	NA
601111 CH	601111 CH Equity	China	2013	1	1	1	1	1	0	1	1	0	0	1	1	1	10	12.2312	-0.0880303	0.0719797	0.544172	0.658314	0
601116 CH	601116 CH Equity	China	2013	1	0	0	0	0	0	0	0	0	0	0	0	0	1	8.03495	-0.0311634	0.462574	0	0.245819	0
601117 CH	601117 CH Equity	China	2013	1	0	1	1	0	0	0	0	0	0	1	1	0	5	11.1768	-0.0520614	0.201353	0.0244697	0.117126	0.0175844
601155 CH	601155 CH Equity	China	2013	1	0	0	0	0	0	0	0	0	0	0	0	0	1	NA	NA	NA	NA	NA	NA
601166 CH	601166 CH Equity	China	2013	1	1	1	1	0	0	0	0	0	0	1	1	1	7	15.118	-0.00112661	0.114964	0.336219	0.00292445	NA
601169 CH	601169 CH Equity	China	2013	1	0	1	0	0	0	0	0	0	0	1	1	0	4	14.1058	-0.00271286	0.127687	0.304276	0.0038903	NA
601186 CH	601186 CH Equity	China	2013	1	1	1	1	1	1	1	1	0	0	1	0	1	10	13.2231	-0.0319073	0.098268	0.285644	0.0876043	0.0138854
601198 CH	601198 CH Equity	China	2013	1	0	0	0	0	0	0	0	0	0	0	0	0	1	9.98395	-0.00151552	0.221392	0.442341	0.0117534	0
[truncated: 3,009 more rows]
